# Supplementary material for: Lomefloxacinium picrate
Source: Acta Crystallogr Sect E Struct Rep Online. 2011 Jan 26;67(Pt 2):o483–4. doi: 10.1107/S1600536811002534 (PMC3051677; doi:10.1107/S1600536811002534)
Supplement: Supplementary file 1 [file e-67-0o483-sup1.cif]

##############################################################################
###                                                                        ###
###        Electronic paper (Acta Crystallographica Section E)             ###
###                                                                        ###
##############################################################################
#                                                                            #
# This CIF contains the data in a paper accepted for publication in Acta     #
# Crystallographica Section E. It conforms to the requirements of Notes      #
# for Authors for Section E, and has been peer reviewed under the auspices   #
# of the IUCr Commission on Journals.                                        #
#                                                                            #
# Full details of the Crystallographic Information File format               #
# are given in the paper "The Crystallographic Information File (CIF):       #
# a New Standard Archive File for Crystallography" by S. R. Hall, F. H.      #
# Allen and I. D. Brown [Acta Cryst. (1991), A47, 655-685].                  #
#                                                                            #
# The current version of the core CIF dictionary is obtainable from          #
# ftp://ftp.iucr.org/pub/cif_core.dic. The current version number is 2.4.    #
#                                                                            #
# Software is freely available for graphical display of the structure(s) in  #
# this CIF.  For information consult the CIF home page http://www.iucr.org/  #
# cif/home.html                                                              #
#                                                                            #
# This file may be used for bona fide research purposes within the           #
# scientific community so long as proper attribution is given to the journal # 
# article from which it was obtained.                                        #
#                                                                            #
##############################################################################
                                             
data_global
_audit_creation_method     SHELXL-97
_journal_date_recd_electronic     2010-12-28
_journal_date_accepted     2011-01-18
_journal_name_full     'Acta Crystallographica, Section E'
_journal_year     2011
_journal_volume     67
_journal_issue      2
_journal_page_first     o483
_journal_page_last     o484
_journal_paper_category     QO
_journal_coeditor_code     FL2332
_publ_contact_author_name     'Jasinski, Jerry P.'
_publ_contact_author_address
;
Department of Chemistry
Keene State College
229 Main Street
Keene, New Hampshire 03435, USA
;
_publ_contact_author_email     jjasinski@keene.edu
_publ_contact_author_fax     ?
_publ_contact_author_phone     '603 358-2563'
_publ_section_title
;
Lomefloxacinium picrate
;
loop_
    _publ_author_name
    _publ_author_address
    'Jasinski, Jerry P.'
;
Department of Chemistry
Keene State College
229 Main Street
Keene, NH 03435-2001, USA
;
    'Butcher, Ray J.'
;
Department of Chemistry
Howard University
525 College Street NW
Washington
DC 20059, USA
;
    'Siddegowda, M. S.'
;
Department of Studies in Chemistry
University of Mysore
Manasagangotri, Mysore 570 006, India
;
    'Yathirajan, H. S.'
;
Department of Studies in Chemistry
University of Mysore
Manasagangotri, Mysore 570 006, India
;
    'Hakim Al-arique, Q. N. M.'
;
Department of Studies in Chemistry
University of Mysore
Manasagangotri, Mysore 570 006, India
;
data_I
_chemical_name_systematic
;
(<i>RS</i>)-4-(3-carboxy-1-ethyl-6,8-difluoro-4-oxo-1,4-dihydroquinolin-7-yl)-
2-methylpiperazin-1-ium 2,4,6-trinitrophenolate
;
_chemical_name_common     ?
_chemical_formula_moiety     'C17 H20 F2 N3 O3 +, C6 H2 N3 O7 -'
_chemical_formula_sum     'C23 H22 F2 N6 O10'
_chemical_formula_iupac     'C17 H20 F2 N3 O3 +, C6 H2 N3 O7 -'
_chemical_formula_weight     580.47
_chemical_melting_point     ?
_symmetry_cell_setting     triclinic
_symmetry_space_group_name_H-M     'P -1'
_symmetry_space_group_name_Hall     '-P 1'
loop_
    _symmetry_equiv_pos_as_xyz
    'x, y, z'
    '-x, -y, -z'
_cell_length_a     10.9314(4)
_cell_length_b     11.6748(4)
_cell_length_c     12.0530(4)
_cell_angle_alpha     92.969(3)
_cell_angle_beta     115.555(3)
_cell_angle_gamma     109.852(3)
_cell_volume     1269.14(8)
_cell_formula_units_Z     2
_cell_measurement_reflns_used     6216
_cell_measurement_theta_min     4.6748
_cell_measurement_theta_max     73.8423
_cell_measurement_temperature     123(2)
_exptl_crystal_description     prism
_exptl_crystal_colour     'pale yellow'
_exptl_crystal_size_max     0.44
_exptl_crystal_size_mid     0.33
_exptl_crystal_size_min     0.19
_exptl_crystal_density_diffrn     1.519
_exptl_crystal_density_meas     ?
_exptl_crystal_density_method     'not measured'
_exptl_crystal_F_000     600
_exptl_absorpt_coefficient_mu     1.128
_exptl_absorpt_correction_type     multi-scan
_exptl_absorpt_process_details
;
(CrysAlis RED; Oxford Diffraction, 2007)
;
_exptl_absorpt_correction_T_min     0.83782
_exptl_absorpt_correction_T_max     1.00000
_exptl_special_details
;
;
_diffrn_ambient_temperature     123(2)
_diffrn_radiation_type     CuK\a
_diffrn_radiation_wavelength     1.54178
_diffrn_radiation_source     'Enhance (Cu) X-ray Source'
_diffrn_radiation_monochromator     graphite
_diffrn_measurement_device_type     'Oxford Diffraction Xcalibur Ruby Gemini'
_diffrn_measurement_method     \w
_diffrn_detector_area_resol_mean     10.5081
_diffrn_reflns_number     8890
_diffrn_reflns_av_R_equivalents     0.0175
_diffrn_reflns_av_sigmaI/netI     0.0151
_diffrn_reflns_theta_min     4.68
_diffrn_reflns_theta_max     74.00
_diffrn_reflns_theta_full     67.50
_diffrn_measured_fraction_theta_max     0.971
_diffrn_measured_fraction_theta_full     0.999
_diffrn_reflns_limit_h_min     -13
_diffrn_reflns_limit_h_max     13
_diffrn_reflns_limit_k_min     -14
_diffrn_reflns_limit_k_max     14
_diffrn_reflns_limit_l_min     -15
_diffrn_reflns_limit_l_max     11
_diffrn_standards_number     ?
_diffrn_standards_interval_count     ?
_diffrn_standards_interval_time     ?
_diffrn_standards_decay_%     ?
_refine_special_details
;
Refinement of <i>F</i>^2^ against ALL reflections. The weighted <i>R</i>-factor
<i>wR</i> and goodness of fit <i>S</i> are based on <i>F</i>^2^, conventional
<i>R</i>-factors <i>R</i> are based on <i>F</i>, with <i>F</i> set to zero for
negative <i>F</i>^2^. The threshold expression of <i>F</i>^2^ >
\s(<i>F</i>^2^) is used only for calculating <i>R</i>-factors(gt) <i>etc</i>.
and is not relevant to the choice of reflections for refinement.
<i>R</i>-factors based on <i>F</i>^2^ are statistically about twice as large
as those based on <i>F</i>, and <i>R</i>- factors based on ALL data will be
even larger.
;
_reflns_number_total     5002
_reflns_number_gt     4423
_reflns_threshold_expression     I>2\s(I)
_refine_ls_structure_factor_coef     Fsqd
_refine_ls_matrix_type     full
_refine_ls_R_factor_all     0.0728
_refine_ls_R_factor_gt     0.0677
_refine_ls_wR_factor_gt     0.1931
_refine_ls_wR_factor_ref     0.1975
_refine_ls_goodness_of_fit_ref     1.055
_refine_ls_restrained_S_all     1.057
_refine_ls_number_reflns     5002
_refine_ls_number_parameters     373
_refine_ls_number_restraints     0
_refine_ls_hydrogen_treatment     constr
_refine_ls_weighting_scheme     calc
_refine_ls_weighting_details
         'calc w=1/[\s^2^(Fo^2^)+(0.0848P)^2^+0.7775P] where P=(Fo^2^+2Fc^2^)/3'
_atom_sites_solution_hydrogens     geom
_atom_sites_solution_primary     direct
_atom_sites_solution_secondary     difmap
_refine_ls_shift/su_max     0.011
_refine_ls_shift/su_mean     0.000
_refine_diff_density_max     0.539
_refine_diff_density_min     -0.588
_refine_ls_extinction_method     none
_refine_ls_extinction_coef     ?
loop_
    _atom_type_symbol
    _atom_type_description
    _atom_type_scat_dispersion_real
    _atom_type_scat_dispersion_imag
    _atom_type_scat_source
    'C' 'C' 0.0181 0.0091
                         'International Tables Vol C Tables 4.2.6.8 and 6.1.1.4'
    'H' 'H' 0.0000 0.0000
                         'International Tables Vol C Tables 4.2.6.8 and 6.1.1.4'
    'N' 'N' 0.0311 0.0180
                         'International Tables Vol C Tables 4.2.6.8 and 6.1.1.4'
    'O' 'O' 0.0492 0.0322
                         'International Tables Vol C Tables 4.2.6.8 and 6.1.1.4'
    'F' 'F' 0.0727 0.0534
                         'International Tables Vol C Tables 4.2.6.8 and 6.1.1.4'
_computing_data_collection     '<i>CrysAlis PRO</i> (Oxford Diffraction, 2007)'
_computing_cell_refinement     '<i>CrysAlis PRO</i> (Oxford Diffraction, 2007)'
_computing_data_reduction     '<i>CrysAlis RED</i> (Oxford Diffraction, 2007)'
_computing_structure_solution     '<i>SHELXS97</i> (Sheldrick, 2008)'
_computing_structure_refinement     '<i>SHELXL97</i> (Sheldrick, 2008)'
_computing_molecular_graphics     '<i>SHELXTL</i> (Sheldrick, 2008)'
_computing_publication_material     '<i>SHELXTL</i> (Sheldrick, 2008)'
loop_
    _atom_site_type_symbol
    _atom_site_label
    _atom_site_fract_x
    _atom_site_fract_y
    _atom_site_fract_z
    _atom_site_U_iso_or_equiv
    _atom_site_adp_type
    _atom_site_calc_flag
    _atom_site_refinement_flags
    _atom_site_occupancy
    _atom_site_disorder_assembly
    _atom_site_disorder_group
    F F1 0.6041(2) 0.51552(14) 0.14890(17) 0.0702(5) Uani d . 1 . .
    F F2 0.5633(2) 0.21345(13) 0.38653(13) 0.0626(5) Uani d . 1 . .
    O O1 0.1693(3) -0.2597(2) -0.1643(2) 0.0873(8) Uani d . 1 . .
    O O2 0.1665(3) -0.1195(2) -0.2795(2) 0.0762(7) Uani d . 1 . .
    H H2 0.1948 -0.0413 -0.2670 0.114 Uiso calc R 1 . .
    O O3 0.3100(2) 0.1106(2) -0.17445(17) 0.0677(6) Uani d . 1 . .
    N N1 0.4330(2) 0.01780(17) 0.16877(19) 0.0436(5) Uani d . 1 . .
    N N2 0.6695(3) 0.46292(19) 0.3820(2) 0.0533(6) Uani d . 1 . .
    N N3 0.8631(2) 0.67661(19) 0.58301(19) 0.0496(5) Uani d . 1 . .
    H H3A 0.9470 0.7498 0.6208 0.060 Uiso calc R 1 . .
    H H3B 0.8207 0.6649 0.6352 0.060 Uiso calc R 1 . .
    C C1 0.3493(3) -0.0691(2) 0.0590(2) 0.0482(6) Uani d . 1 . .
    H H1A 0.3202 -0.1545 0.0631 0.058 Uiso calc R 1 . .
    C C2 0.3035(3) -0.0441(2) -0.0569(2) 0.0495(6) Uani d . 1 . .
    C C3 0.3465(3) 0.0821(3) -0.0690(2) 0.0485(6) Uani d . 1 . .
    C C4 0.4355(2) 0.1778(2) 0.0492(2) 0.0418(5) Uani d . 1 . .
    C C5 0.4789(3) 0.3043(2) 0.0451(2) 0.0478(6) Uani d . 1 . .
    H H5A 0.4542 0.3271 -0.0338 0.057 Uiso calc R 1 . .
    C C6 0.5558(3) 0.3938(2) 0.1536(2) 0.0484(6) Uani d . 1 . .
    C C7 0.5904(3) 0.3680(2) 0.2737(2) 0.0435(5) Uani d . 1 . .
    C C8 0.5437(3) 0.2414(2) 0.2746(2) 0.0430(5) Uani d . 1 . .
    C C9 0.4727(2) 0.1443(2) 0.1660(2) 0.0391(5) Uani d . 1 . .
    C C10 0.6250(3) 0.5649(3) 0.3947(3) 0.0626(8) Uani d . 1 . .
    H H10A 0.5717 0.5482 0.4448 0.075 Uiso calc R 1 . .
    H H10B 0.5562 0.5690 0.3098 0.075 Uiso calc R 1 . .
    C C11 0.7563(3) 0.6884(2) 0.4582(3) 0.0592(7) Uani d . 1 . .
    H H11A 0.8060 0.7051 0.4044 0.071 Uiso calc R 1 . .
    C C12 0.7179(5) 0.7965(3) 0.4768(4) 0.0860(12) Uani d . 1 . .
    H H12A 0.8083 0.8737 0.5171 0.129 Uiso calc R 1 . .
    H H12B 0.6708 0.7830 0.5309 0.129 Uiso calc R 1 . .
    H H12C 0.6495 0.8038 0.3946 0.129 Uiso calc R 1 . .
    C C13 0.9051(3) 0.5702(3) 0.5682(3) 0.0572(7) Uani d . 1 . .
    H H13A 0.9588 0.5861 0.5184 0.069 Uiso calc R 1 . .
    H H13B 0.9723 0.5637 0.6526 0.069 Uiso calc R 1 . .
    C C14 0.7718(3) 0.4506(2) 0.5035(3) 0.0604(8) Uani d . 1 . .
    H H14A 0.8010 0.3818 0.4899 0.072 Uiso calc R 1 . .
    H H14B 0.7229 0.4303 0.5567 0.072 Uiso calc R 1 . .
    C C15 0.4738(3) -0.0307(2) 0.2860(3) 0.0547(6) Uani d . 1 . .
    H H15A 0.5682 0.0326 0.3549 0.066 Uiso calc R 1 . .
    H H15B 0.4897 -0.1073 0.2707 0.066 Uiso calc R 1 . .
    C C16 0.3574(4) -0.0604(3) 0.3270(3) 0.0721(9) Uani d . 1 . .
    H H16A 0.3826 -0.1023 0.3970 0.108 Uiso calc R 1 . .
    H H16B 0.2612 -0.1157 0.2559 0.108 Uiso calc R 1 . .
    H H16C 0.3522 0.0173 0.3550 0.108 Uiso calc R 1 . .
    C C17 0.2083(3) -0.1516(3) -0.1695(3) 0.0635(8) Uani d . 1 . .
    O O1B 0.7431(2) 0.60714(18) 0.73716(18) 0.0620(5) Uani d . 1 A .
    O O2B 0.9064(3) 0.8637(2) 0.7905(2) 0.0755(7) Uani d . 1 . .
    O O3B 0.8490(2) 0.94720(17) 0.9138(2) 0.0563(5) Uani d . 1 . .
    O O4B 1.0085(4) 0.8183(3) 1.3141(2) 0.0968(9) Uani d . 1 . .
    O O5B 0.9630(4) 0.6231(3) 1.3095(2) 0.0926(8) Uani d . 1 . .
    O O6A 0.6327(5) 0.3366(3) 0.8566(5) 0.1035(10) Uani d PD 0.762(4) A 1
    O O7A 0.7909(5) 0.3882(3) 0.7890(4) 0.1035(10) Uani d PD 0.762(4) A 1
    O O6B 0.6273(9) 0.3566(9) 0.7639(9) 0.1035(10) Uani d PD 0.238(4) A 2
    O O7B 0.8257(10) 0.3560(9) 0.9080(10) 0.1035(10) Uani d PD 0.238(4) A 2
    N N1B 0.8724(2) 0.86209(18) 0.8747(2) 0.0466(5) Uani d . 1 . .
    N N2B 0.9639(3) 0.7109(3) 1.2577(3) 0.0683(7) Uani d . 1 . .
    N N3B 0.7447(3) 0.4116(2) 0.8604(3) 0.0675(7) Uani d D 1 . .
    C C1B 0.7998(3) 0.6332(2) 0.8548(2) 0.0476(6) Uani d . 1 . .
    C C2B 0.8633(3) 0.7566(2) 0.9345(2) 0.0443(5) Uani d . 1 A .
    C C3B 0.9121(3) 0.7818(2) 1.0621(2) 0.0482(6) Uani d . 1 . .
    H H3BA 0.9482 0.8649 1.1084 0.058 Uiso calc R 1 A .
    C C4B 0.9077(3) 0.6843(3) 1.1220(3) 0.0544(6) Uani d . 1 A .
    C C5B 0.8520(3) 0.5620(3) 1.0552(3) 0.0593(7) Uani d . 1 . .
    H H5BA 0.8492 0.4953 1.0972 0.071 Uiso calc R 1 A .
    C C6B 0.8019(3) 0.5399(2) 0.9289(3) 0.0544(6) Uani d . 1 A .
loop_
    _atom_site_aniso_label
    _atom_site_aniso_U_11
    _atom_site_aniso_U_22
    _atom_site_aniso_U_33
    _atom_site_aniso_U_12
    _atom_site_aniso_U_13
    _atom_site_aniso_U_23
    F1 0.0779(11) 0.0377(8) 0.0661(10) 0.0129(8) 0.0173(9) 0.0181(7)
    F2 0.0898(12) 0.0390(8) 0.0360(7) 0.0139(8) 0.0201(7) 0.0050(6)
    O1 0.0778(16) 0.0513(13) 0.0785(16) 0.0096(11) 0.0083(12) -0.0238(11)
    O2 0.0637(13) 0.0804(15) 0.0460(11) 0.0075(12) 0.0134(10) -0.0153(10)
    O3 0.0677(13) 0.0764(14) 0.0347(9) 0.0175(11) 0.0137(9) 0.0042(9)
    N1 0.0435(10) 0.0321(9) 0.0418(10) 0.0140(8) 0.0110(8) 0.0012(8)
    N2 0.0547(12) 0.0340(10) 0.0436(11) 0.0187(9) 0.0010(9) -0.0036(8)
    N3 0.0522(12) 0.0372(10) 0.0396(10) 0.0137(9) 0.0098(9) -0.0036(8)
    C1 0.0421(12) 0.0350(11) 0.0525(14) 0.0124(10) 0.0141(11) -0.0045(10)
    C2 0.0391(12) 0.0476(14) 0.0442(13) 0.0125(10) 0.0111(10) -0.0091(10)
    C3 0.0392(12) 0.0571(15) 0.0373(12) 0.0158(11) 0.0123(10) -0.0010(10)
    C4 0.0376(11) 0.0427(12) 0.0350(11) 0.0142(9) 0.0111(9) 0.0023(9)
    C5 0.0461(13) 0.0479(13) 0.0395(12) 0.0169(11) 0.0133(10) 0.0124(10)
    C6 0.0460(13) 0.0344(11) 0.0507(14) 0.0123(10) 0.0139(11) 0.0123(10)
    C7 0.0384(11) 0.0345(11) 0.0399(12) 0.0117(9) 0.0069(9) 0.0007(9)
    C8 0.0448(12) 0.0368(11) 0.0331(11) 0.0127(9) 0.0098(9) 0.0037(9)
    C9 0.0371(11) 0.0337(11) 0.0377(11) 0.0129(9) 0.0120(9) 0.0033(9)
    C10 0.0559(15) 0.0452(14) 0.0604(16) 0.0235(12) 0.0049(13) -0.0038(12)
    C11 0.0684(17) 0.0419(13) 0.0485(14) 0.0221(13) 0.0131(13) 0.0025(11)
    C12 0.109(3) 0.0548(18) 0.071(2) 0.046(2) 0.015(2) 0.0017(15)
    C13 0.0565(15) 0.0496(14) 0.0442(13) 0.0240(12) 0.0056(11) -0.0034(11)
    C14 0.0648(17) 0.0407(13) 0.0462(14) 0.0229(12) 0.0017(12) -0.0015(11)
    C15 0.0656(16) 0.0363(12) 0.0500(14) 0.0222(12) 0.0160(12) 0.0106(10)
    C16 0.082(2) 0.0591(17) 0.0626(18) 0.0180(16) 0.0319(17) 0.0185(14)
    C17 0.0458(14) 0.0654(19) 0.0528(16) 0.0132(13) 0.0113(12) -0.0158(13)
    O1B 0.0670(12) 0.0486(10) 0.0480(10) 0.0090(9) 0.0207(9) 0.0009(8)
    O2B 0.128(2) 0.0528(12) 0.0654(13) 0.0362(13) 0.0615(14) 0.0211(10)
    O3B 0.0553(10) 0.0428(9) 0.0721(12) 0.0245(8) 0.0280(9) 0.0123(8)
    O4B 0.126(2) 0.100(2) 0.0534(13) 0.0370(18) 0.0404(15) 0.0133(13)
    O5B 0.122(2) 0.119(2) 0.0731(15) 0.0732(19) 0.0545(16) 0.0567(16)
    O6A 0.123(2) 0.0541(13) 0.137(3) 0.0198(13) 0.080(2) 0.0015(14)
    O7A 0.123(2) 0.0541(13) 0.137(3) 0.0198(13) 0.080(2) 0.0015(14)
    O6B 0.123(2) 0.0541(13) 0.137(3) 0.0198(13) 0.080(2) 0.0015(14)
    O7B 0.123(2) 0.0541(13) 0.137(3) 0.0198(13) 0.080(2) 0.0015(14)
    N1B 0.0487(11) 0.0368(10) 0.0450(11) 0.0152(9) 0.0163(9) 0.0070(8)
    N2B 0.0743(17) 0.087(2) 0.0550(14) 0.0398(15) 0.0343(13) 0.0262(14)
    N3B 0.0766(17) 0.0369(12) 0.0908(19) 0.0209(12) 0.0430(15) 0.0145(12)
    C1B 0.0467(13) 0.0384(12) 0.0545(14) 0.0144(10) 0.0239(11) 0.0086(10)
    C2B 0.0450(12) 0.0389(12) 0.0475(13) 0.0167(10) 0.0208(10) 0.0114(10)
    C3B 0.0479(13) 0.0458(13) 0.0495(13) 0.0180(11) 0.0229(11) 0.0088(10)
    C4B 0.0588(15) 0.0616(16) 0.0507(14) 0.0279(13) 0.0291(13) 0.0209(12)
    C5B 0.0689(17) 0.0520(15) 0.0729(19) 0.0294(14) 0.0420(15) 0.0291(14)
    C6B 0.0562(15) 0.0409(13) 0.0667(17) 0.0184(11) 0.0306(13) 0.0138(12)
_geom_special_details
;
All e.s.d.'s (except the e.s.d. in the dihedral angle between two l.s. planes)
are estimated using the full covariance matrix. The cell e.s.d.'s are taken
into account individually in the estimation of e.s.d.'s in distances, angles
and torsion angles; correlations between e.s.d.'s in cell parameters are only
used when they are defined by crystal symmetry. An approximate (isotropic)
treatment of cell e.s.d.'s is used for estimating e.s.d.'s involving l.s.
planes.
;
loop_
    _geom_bond_atom_site_label_1
    _geom_bond_atom_site_label_2
    _geom_bond_site_symmetry_2
    _geom_bond_distance
    _geom_bond_publ_flag
    F1 C6 . 1.351(3) ?
    F2 C8 . 1.348(3) ?
    O1 C17 . 1.202(4) ?
    O2 C17 . 1.323(4) ?
    O2 H2 . 0.8400 ?
    O3 C3 . 1.258(3) ?
    N1 C1 . 1.343(3) ?
    N1 C9 . 1.397(3) ?
    N1 C15 . 1.492(3) ?
    N2 C7 . 1.381(3) ?
    N2 C10 . 1.455(3) ?
    N2 C14 . 1.460(3) ?
    N3 C13 . 1.490(3) ?
    N3 C11 . 1.504(3) ?
    N3 H3A . 0.9200 ?
    N3 H3B . 0.9200 ?
    C1 C2 . 1.351(4) ?
    C1 H1A . 0.9500 ?
    C2 C3 . 1.422(4) ?
    C2 C17 . 1.489(3) ?
    C3 C4 . 1.459(3) ?
    C4 C5 . 1.400(4) ?
    C4 C9 . 1.405(3) ?
    C5 C6 . 1.350(4) ?
    C5 H5A . 0.9500 ?
    C6 C7 . 1.407(4) ?
    C7 C8 . 1.392(3) ?
    C8 C9 . 1.405(3) ?
    C10 C11 . 1.503(4) ?
    C10 H10A . 0.9900 ?
    C10 H10B . 0.9900 ?
    C11 C12 . 1.493(4) ?
    C11 H11A . 1.0000 ?
    C12 H12A . 0.9800 ?
    C12 H12B . 0.9800 ?
    C12 H12C . 0.9800 ?
    C13 C14 . 1.485(4) ?
    C13 H13A . 0.9900 ?
    C13 H13B . 0.9900 ?
    C14 H14A . 0.9900 ?
    C14 H14B . 0.9900 ?
    C15 C16 . 1.499(5) ?
    C15 H15A . 0.9900 ?
    C15 H15B . 0.9900 ?
    C16 H16A . 0.9800 ?
    C16 H16B . 0.9800 ?
    C16 H16C . 0.9800 ?
    O1B C1B . 1.248(3) ?
    O2B N1B . 1.221(3) ?
    O3B N1B . 1.226(3) ?
    O4B N2B . 1.218(4) ?
    O5B N2B . 1.227(4) ?
    O6A N3B . 1.219(3) ?
    O7A N3B . 1.2298(19) ?
    O6B N3B . 1.219(5) ?
    O7B N3B . 1.234(2) ?
    N1B C2B . 1.455(3) ?
    N2B C4B . 1.449(4) ?
    N3B C6B . 1.451(3) ?
    C1B C2B . 1.443(3) ?
    C1B C6B . 1.444(4) ?
    C2B C3B . 1.370(4) ?
    C3B C4B . 1.377(4) ?
    C3B H3BA . 0.9500 ?
    C4B C5B . 1.388(4) ?
    C5B C6B . 1.351(4) ?
    C5B H5BA . 0.9500 ?
loop_
    _geom_angle_atom_site_label_1
    _geom_angle_atom_site_label_2
    _geom_angle_atom_site_label_3
    _geom_angle_site_symmetry_1
    _geom_angle_site_symmetry_3
    _geom_angle
    _geom_angle_publ_flag
    C17 O2 H2 . . 109.5 ?
    C1 N1 C9 . . 119.0(2) ?
    C1 N1 C15 . . 116.0(2) ?
    C9 N1 C15 . . 125.02(19) ?
    C7 N2 C10 . . 121.8(2) ?
    C7 N2 C14 . . 122.7(2) ?
    C10 N2 C14 . . 112.8(2) ?
    C13 N3 C11 . . 112.07(19) ?
    C13 N3 H3A . . 109.2 ?
    C11 N3 H3A . . 109.2 ?
    C13 N3 H3B . . 109.2 ?
    C11 N3 H3B . . 109.2 ?
    H3A N3 H3B . . 107.9 ?
    N1 C1 C2 . . 124.9(2) ?
    N1 C1 H1A . . 117.5 ?
    C2 C1 H1A . . 117.5 ?
    C1 C2 C3 . . 120.0(2) ?
    C1 C2 C17 . . 118.2(3) ?
    C3 C2 C17 . . 121.8(3) ?
    O3 C3 C2 . . 122.7(2) ?
    O3 C3 C4 . . 121.5(3) ?
    C2 C3 C4 . . 115.8(2) ?
    C5 C4 C9 . . 120.0(2) ?
    C5 C4 C3 . . 119.2(2) ?
    C9 C4 C3 . . 120.7(2) ?
    C6 C5 C4 . . 119.9(2) ?
    C6 C5 H5A . . 120.1 ?
    C4 C5 H5A . . 120.1 ?
    C5 C6 F1 . . 119.3(2) ?
    C5 C6 C7 . . 123.6(2) ?
    F1 C6 C7 . . 117.2(2) ?
    N2 C7 C8 . . 123.3(2) ?
    N2 C7 C6 . . 121.4(2) ?
    C8 C7 C6 . . 115.2(2) ?
    F2 C8 C7 . . 116.6(2) ?
    F2 C8 C9 . . 119.6(2) ?
    C7 C8 C9 . . 123.8(2) ?
    N1 C9 C4 . . 119.3(2) ?
    N1 C9 C8 . . 123.4(2) ?
    C4 C9 C8 . . 117.2(2) ?
    N2 C10 C11 . . 111.5(2) ?
    N2 C10 H10A . . 109.3 ?
    C11 C10 H10A . . 109.3 ?
    N2 C10 H10B . . 109.3 ?
    C11 C10 H10B . . 109.3 ?
    H10A C10 H10B . . 108.0 ?
    C12 C11 C10 . . 114.0(3) ?
    C12 C11 N3 . . 110.5(2) ?
    C10 C11 N3 . . 108.1(2) ?
    C12 C11 H11A . . 108.0 ?
    C10 C11 H11A . . 108.0 ?
    N3 C11 H11A . . 108.0 ?
    C11 C12 H12A . . 109.5 ?
    C11 C12 H12B . . 109.5 ?
    H12A C12 H12B . . 109.5 ?
    C11 C12 H12C . . 109.5 ?
    H12A C12 H12C . . 109.5 ?
    H12B C12 H12C . . 109.5 ?
    C14 C13 N3 . . 110.8(2) ?
    C14 C13 H13A . . 109.5 ?
    N3 C13 H13A . . 109.5 ?
    C14 C13 H13B . . 109.5 ?
    N3 C13 H13B . . 109.5 ?
    H13A C13 H13B . . 108.1 ?
    N2 C14 C13 . . 109.3(2) ?
    N2 C14 H14A . . 109.8 ?
    C13 C14 H14A . . 109.8 ?
    N2 C14 H14B . . 109.8 ?
    C13 C14 H14B . . 109.8 ?
    H14A C14 H14B . . 108.3 ?
    N1 C15 C16 . . 112.5(2) ?
    N1 C15 H15A . . 109.1 ?
    C16 C15 H15A . . 109.1 ?
    N1 C15 H15B . . 109.1 ?
    C16 C15 H15B . . 109.1 ?
    H15A C15 H15B . . 107.8 ?
    C15 C16 H16A . . 109.5 ?
    C15 C16 H16B . . 109.5 ?
    H16A C16 H16B . . 109.5 ?
    C15 C16 H16C . . 109.5 ?
    H16A C16 H16C . . 109.5 ?
    H16B C16 H16C . . 109.5 ?
    O1 C17 O2 . . 121.1(3) ?
    O1 C17 C2 . . 124.3(3) ?
    O2 C17 C2 . . 114.5(3) ?
    O2B N1B O3B . . 122.9(2) ?
    O2B N1B C2B . . 118.9(2) ?
    O3B N1B C2B . . 118.1(2) ?
    O4B N2B O5B . . 123.5(3) ?
    O4B N2B C4B . . 118.7(3) ?
    O5B N2B C4B . . 117.9(3) ?
    O6A N3B O7A . . 121.6(3) ?
    O6B N3B O7B . . 119.2(6) ?
    O6B N3B C6B . . 126.3(5) ?
    O6A N3B C6B . . 117.5(3) ?
    O7A N3B C6B . . 119.2(3) ?
    O7B N3B C6B . . 114.5(5) ?
    O1B C1B C2B . . 125.8(2) ?
    O1B C1B C6B . . 123.3(2) ?
    C2B C1B C6B . . 110.8(2) ?
    C3B C2B C1B . . 124.9(2) ?
    C3B C2B N1B . . 117.3(2) ?
    C1B C2B N1B . . 117.8(2) ?
    C2B C3B C4B . . 118.7(2) ?
    C2B C3B H3BA . . 120.7 ?
    C4B C3B H3BA . . 120.7 ?
    C3B C4B C5B . . 121.3(3) ?
    C3B C4B N2B . . 119.0(3) ?
    C5B C4B N2B . . 119.7(3) ?
    C6B C5B C4B . . 118.5(3) ?
    C6B C5B H5BA . . 120.7 ?
    C4B C5B H5BA . . 120.7 ?
    C5B C6B C1B . . 125.7(3) ?
    C5B C6B N3B . . 117.9(3) ?
    C1B C6B N3B . . 116.4(3) ?
loop_
    _geom_torsion_atom_site_label_1
    _geom_torsion_atom_site_label_2
    _geom_torsion_atom_site_label_3
    _geom_torsion_atom_site_label_4
    _geom_torsion_site_symmetry_1
    _geom_torsion_site_symmetry_2
    _geom_torsion_site_symmetry_3
    _geom_torsion_site_symmetry_4
    _geom_torsion
    _geom_torsion_publ_flag
    C9 N1 C1 C2 . . . . 2.6(4) ?
    C15 N1 C1 C2 . . . . -178.6(2) ?
    N1 C1 C2 C3 . . . . 1.4(4) ?
    N1 C1 C2 C17 . . . . -178.7(2) ?
    C1 C2 C3 O3 . . . . 178.3(2) ?
    C17 C2 C3 O3 . . . . -1.6(4) ?
    C1 C2 C3 C4 . . . . -2.2(4) ?
    C17 C2 C3 C4 . . . . 177.9(2) ?
    O3 C3 C4 C5 . . . . 1.2(4) ?
    C2 C3 C4 C5 . . . . -178.3(2) ?
    O3 C3 C4 C9 . . . . 178.6(2) ?
    C2 C3 C4 C9 . . . . -0.9(3) ?
    C9 C4 C5 C6 . . . . -0.3(4) ?
    C3 C4 C5 C6 . . . . 177.1(2) ?
    C4 C5 C6 F1 . . . . 176.3(2) ?
    C4 C5 C6 C7 . . . . -3.2(4) ?
    C10 N2 C7 C8 . . . . -129.4(3) ?
    C14 N2 C7 C8 . . . . 30.8(4) ?
    C10 N2 C7 C6 . . . . 52.8(4) ?
    C14 N2 C7 C6 . . . . -146.9(3) ?
    C5 C6 C7 N2 . . . . 180.0(2) ?
    F1 C6 C7 N2 . . . . 0.4(4) ?
    C5 C6 C7 C8 . . . . 2.0(4) ?
    F1 C6 C7 C8 . . . . -177.5(2) ?
    N2 C7 C8 F2 . . . . 8.0(4) ?
    C6 C7 C8 F2 . . . . -174.1(2) ?
    N2 C7 C8 C9 . . . . -175.2(2) ?
    C6 C7 C8 C9 . . . . 2.7(4) ?
    C1 N1 C9 C4 . . . . -5.6(3) ?
    C15 N1 C9 C4 . . . . 175.7(2) ?
    C1 N1 C9 C8 . . . . 171.8(2) ?
    C15 N1 C9 C8 . . . . -6.9(4) ?
    C5 C4 C9 N1 . . . . -177.8(2) ?
    C3 C4 C9 N1 . . . . 4.8(3) ?
    C5 C4 C9 C8 . . . . 4.6(3) ?
    C3 C4 C9 C8 . . . . -172.8(2) ?
    F2 C8 C9 N1 . . . . -6.6(4) ?
    C7 C8 C9 N1 . . . . 176.6(2) ?
    F2 C8 C9 C4 . . . . 170.8(2) ?
    C7 C8 C9 C4 . . . . -5.9(4) ?
    C7 N2 C10 C11 . . . . -139.1(3) ?
    C14 N2 C10 C11 . . . . 58.8(4) ?
    N2 C10 C11 C12 . . . . -178.6(3) ?
    N2 C10 C11 N3 . . . . -55.3(3) ?
    C13 N3 C11 C12 . . . . -179.5(3) ?
    C13 N3 C11 C10 . . . . 55.1(3) ?
    C11 N3 C13 C14 . . . . -57.0(3) ?
    C7 N2 C14 C13 . . . . 140.2(3) ?
    C10 N2 C14 C13 . . . . -57.9(4) ?
    N3 C13 C14 N2 . . . . 56.2(3) ?
    C1 N1 C15 C16 . . . . -85.8(3) ?
    C9 N1 C15 C16 . . . . 92.9(3) ?
    C1 C2 C17 O1 . . . . -0.1(4) ?
    C3 C2 C17 O1 . . . . 179.8(3) ?
    C1 C2 C17 O2 . . . . 179.2(3) ?
    C3 C2 C17 O2 . . . . -0.9(4) ?
    O1B C1B C2B C3B . . . . 173.3(3) ?
    C6B C1B C2B C3B . . . . -3.2(4) ?
    O1B C1B C2B N1B . . . . -4.6(4) ?
    C6B C1B C2B N1B . . . . 178.8(2) ?
    O2B N1B C2B C3B . . . . 142.1(3) ?
    O3B N1B C2B C3B . . . . -36.0(3) ?
    O2B N1B C2B C1B . . . . -39.8(3) ?
    O3B N1B C2B C1B . . . . 142.1(2) ?
    C1B C2B C3B C4B . . . . 3.3(4) ?
    N1B C2B C3B C4B . . . . -178.8(2) ?
    C2B C3B C4B C5B . . . . -1.6(4) ?
    C2B C3B C4B N2B . . . . 177.8(2) ?
    O4B N2B C4B C3B . . . . 2.6(4) ?
    O5B N2B C4B C3B . . . . -177.9(3) ?
    O4B N2B C4B C5B . . . . -178.0(3) ?
    O5B N2B C4B C5B . . . . 1.6(4) ?
    C3B C4B C5B C6B . . . . 0.2(4) ?
    N2B C4B C5B C6B . . . . -179.2(3) ?
    C4B C5B C6B C1B . . . . -0.4(5) ?
    C4B C5B C6B N3B . . . . 179.7(3) ?
    O1B C1B C6B C5B . . . . -174.9(3) ?
    C2B C1B C6B C5B . . . . 1.8(4) ?
    O1B C1B C6B N3B . . . . 5.0(4) ?
    C2B C1B C6B N3B . . . . -178.3(2) ?
    O6B N3B C6B C5B . . . . 130.8(9) ?
    O6A N3B C6B C5B . . . . 65.1(5) ?
    O7A N3B C6B C5B . . . . -129.3(4) ?
    O7B N3B C6B C5B . . . . -48.8(7) ?
    O6B N3B C6B C1B . . . . -49.1(9) ?
    O6A N3B C6B C1B . . . . -114.8(4) ?
    O7A N3B C6B C1B . . . . 50.8(5) ?
    O7B N3B C6B C1B . . . . 131.3(7) ?
loop_
    _geom_hbond_atom_site_label_D
    _geom_hbond_atom_site_label_H
    _geom_hbond_atom_site_label_A
    _geom_hbond_site_symmetry_A
    _geom_hbond_distance_DH
    _geom_hbond_distance_HA
    _geom_hbond_distance_DA
    _geom_hbond_angle_DHA
    O2 H2 O3 . 0.84 1.74 2.520(3) 153
    N3 H3A O2 1_666 0.92 2.09 2.984(3) 164
    N3 H3B O1B . 0.92 1.81 2.714(3) 166
    N3 H3B O2B . 0.92 2.52 2.993(3) 113
