# Supplementary material for: Lomefloxacinium picrate
Source: Acta Crystallogr Sect E Struct Rep Online. 2011 Jan 26;67(Pt 2):o483–4. doi: 10.1107/S1600536811002534 (PMC3051677; doi:10.1107/S1600536811002534)
Supplement: Supplementary file 2 [file e-67-0o483-Isup2.hkl]

# 
# h,k,l, Fc-squared, Fo-squared, sigma(Fo-squared) and status flag 
# 
data_I
_shelx_title ' hsy320 in P-1' 
_shelx_refln_list_code          4 
_shelx_F_calc_maximum      121.61 
_exptl_crystal_F_000       600.00 
_reflns_d_resolution_high  0.8020 
 
loop_ 
 _symmetry_equiv_pos_as_xyz 
 'x, y, z' 
 '-x, -y, -z' 
 
_cell_length_a    10.9314 
_cell_length_b    11.6748 
_cell_length_c    12.0530 
_cell_angle_alpha  92.969 
_cell_angle_beta  115.555 
_cell_angle_gamma 109.852 
 
_shelx_F_squared_multiplier     1.000 
 
loop_ 
 _refln_index_h 
 _refln_index_k 
 _refln_index_l 
 _refln_F_squared_calc 
 _refln_F_squared_meas 
 _refln_F_squared_sigma 
 _refln_observed_status 
   1   0   0      427.62      376.67      1.70 o 
   2   0   0      259.31      312.69      3.12 o 
   3   0   0     1432.06     1371.74      7.45 o 
   4   0   0      644.49      737.86      5.39 o 
   5   0   0       90.72       78.34      2.13 o 
   6   0   0       24.11       31.51      1.70 o 
   7   0   0       54.09       51.56      1.14 o 
   8   0   0       12.86       16.18      0.60 o 
   9   0   0       50.35       37.75      1.14 o 
  10   0   0       19.24       21.71      0.85 o 
  11   0   0        0.26        0.85      0.28 o 
 -11   1   0        5.30        3.83      0.30 o 
 -10   1   0        8.64        7.24      0.71 o 
  -9   1   0       65.31       60.13      1.21 o 
  -8   1   0       66.80       78.91      1.10 o 
  -7   1   0        0.97        1.99      0.58 o 
  -6   1   0       88.92       54.50      1.99 o 
  -5   1   0      430.27      360.87      5.96 o 
  -4   1   0      999.97      996.73      5.54 o 
  -3   1   0      787.76      699.12      3.83 o 
  -2   1   0     9821.92     8859.05     41.44 o 
  -1   1   0      118.27      147.03      0.99 o 
   1   1   0     3314.47     2990.91     23.99 o 
   2   1   0     1352.91     1167.75      4.97 o 
   3   1   0      479.59      419.67      3.69 o 
   4   1   0     2268.06     1839.62      8.94 o 
   5   1   0      706.25      708.77      6.24 o 
   6   1   0      963.09      850.69      7.81 o 
   7   1   0      173.98      169.92      1.45 o 
   8   1   0       13.56       14.19      0.60 o 
   9   1   0        3.92        0.99      0.57 o 
  10   1   0       10.74       12.77      0.57 o 
 -11   2   0       19.24       18.73      0.50 o 
 -10   2   0       20.50       17.25      1.14 o 
  -9   2   0        3.92        2.20      0.40 o 
  -8   2   0        0.19       -0.05      0.32 o 
  -7   2   0       88.15       85.15      2.55 o 
  -6   2   0      192.79      190.79     14.48 o 
  -5   2   0       14.28       10.79      0.99 o 
  -4   2   0      296.94      290.94      2.84 o 
  -3   2   0     1411.41     1614.29     28.46 o 
  -2   2   0     7679.44     7057.61     36.62 o 
  -1   2   0     2988.42     2987.34     15.54 o 
   0   2   0       36.95       32.50      0.71 o 
   1   2   0     2035.97     1935.00      5.96 o 
   2   2   0       86.46      108.71      1.70 o 
   3   2   0      272.93      241.56      2.98 o 
   4   2   0      281.86      283.56      3.69 o 
   5   2   0       47.51       60.46      2.13 o 
   6   2   0      248.09      281.38      9.86 o 
   7   2   0       12.21        9.23      0.71 o 
   8   2   0        0.07        0.99      0.57 o 
   9   2   0        0.32        0.00      0.43 o 
  10   2   0        7.38        4.83      0.43 o 
 -11   3   0        0.12        0.14      0.25 o 
 -10   3   0       24.28       26.26      0.70 o 
  -9   3   0       11.74       17.16      0.78 o 
  -8   3   0       35.63       37.71      0.81 o 
  -7   3   0        7.98       12.06      1.28 o 
  -6   3   0       15.31        5.96      0.85 o 
  -5   3   0       25.00       30.66      1.14 o 
  -4   3   0       17.71       24.55      0.99 o 
  -3   3   0      516.97      536.05      3.12 o 
  -2   3   0      387.44      377.94      1.99 o 
  -1   3   0      125.17       95.86      1.06 o 
   0   3   0       41.09       28.53      0.85 o 
   1   3   0       10.88       25.55      0.99 o 
   2   3   0      222.26      260.29      2.98 o 
   3   3   0      491.23      382.77      4.12 o 
   4   3   0      211.57      208.91      3.41 o 
   5   3   0        7.13        3.97      0.99 o 
   6   3   0        8.29       11.72      0.77 o 
   7   3   0        1.13        1.14      0.57 o 
   8   3   0        0.12        0.71      0.57 o 
   9   3   0        5.20        3.12      0.57 o 
 -11   4   0        6.98       10.17      0.41 o 
 -10   4   0       21.11       29.17      0.70 o 
  -9   4   0       15.29       16.62      0.60 o 
  -8   4   0       17.65       16.04      0.56 o 
  -7   4   0      183.09      167.48     12.92 o 
  -6   4   0        7.33       14.76      0.99 o 
  -5   4   0      312.99      381.63      3.55 o 
  -4   4   0      518.08      475.99      5.61 o 
  -3   4   0      644.06      690.63      5.68 o 
  -2   4   0     2752.95     2650.99     35.27 o 
  -1   4   0      892.95      973.23      3.21 o 
   0   4   0     1202.57     1122.05      5.39 o 
   1   4   0      549.67      399.52      3.55 o 
   2   4   0       56.54       62.30      1.70 o 
   3   4   0      128.84       93.95      2.27 o 
   4   4   0        1.50        2.13      0.99 o 
   5   4   0       65.37       66.68      5.75 o 
   6   4   0        7.39        7.24      0.71 o 
   7   4   0        0.00       -0.28      0.57 o 
   8   4   0        1.08        1.14      0.57 o 
   9   4   0        6.00        6.13      0.43 o 
 -12   5   0        0.05        0.00      0.28 o 
 -11   5   0        3.23        3.90      0.40 o 
 -10   5   0        0.92        2.78      0.33 o 
  -9   5   0        0.11        0.07      0.40 o 
  -8   5   0       37.34       39.88      0.92 o 
  -7   5   0        4.83        7.18      1.14 o 
  -6   5   0       72.15       69.78      2.34 o 
  -5   5   0       77.02      105.35      1.70 o 
  -4   5   0      345.71      289.12      2.25 o 
  -3   5   0       32.90       44.39      2.63 o 
  -2   5   0      457.95      585.34      4.90 o 
  -1   5   0      429.09      456.41      2.55 o 
   0   5   0      140.90      158.39      2.41 o 
   1   5   0        6.72       15.04      0.99 o 
   2   5   0       14.15       15.61      1.14 o 
   3   5   0      132.13      119.50      2.70 o 
   4   5   0      515.38      502.88     14.97 o 
   5   5   0      155.03      169.17      2.13 o 
   6   5   0      542.30      554.78      4.26 o 
   7   5   0      143.34      172.86      2.27 o 
   8   5   0       89.49      107.01      1.42 o 
 -12   6   0        1.95        1.70      0.43 o 
 -11   6   0       86.01       82.85      1.77 o 
 -10   6   0       80.77       82.67      1.10 o 
  -9   6   0        1.70        5.26      0.78 o 
  -8   6   0       12.52       10.12      0.46 o 
  -7   6   0        7.28        7.14      0.41 o 
  -6   6   0        0.18        3.83      0.99 o 
  -5   6   0        0.00        1.03      0.55 o 
  -4   6   0       93.60      116.40      1.60 o 
  -3   6   0     1710.09     1973.42     89.98 o 
  -2   6   0     2105.14     2066.53      8.59 o 
  -1   6   0      486.87      515.06      6.60 o 
   0   6   0       18.92       10.36      0.99 o 
   1   6   0       23.76       22.57      1.28 o 
   2   6   0        1.20       -0.28      0.99 o 
   3   6   0      346.70      415.42     13.55 o 
   4   6   0        2.13        4.26      0.71 o 
   5   6   0       67.74       76.66      5.82 o 
   6   6   0       70.11       64.29      1.56 o 
   7   6   0        2.51        2.13      0.57 o 
   8   6   0        4.00        4.12      0.43 o 
 -12   7   0        0.03        0.00      0.28 o 
 -11   7   0       16.54       16.75      0.71 o 
 -10   7   0        7.48        4.97      0.40 o 
  -9   7   0        0.17        1.57      0.40 o 
  -8   7   0      114.21      116.90      4.47 o 
  -7   7   0       25.35       20.89      0.57 o 
  -6   7   0      113.41      151.58      3.55 o 
  -5   7   0       43.13       36.90      1.85 o 
  -4   7   0      806.42      803.29      7.24 o 
  -3   7   0       26.52       13.06      1.14 o 
  -2   7   0      218.05      265.29      2.30 o 
  -1   7   0      898.17      809.48      4.32 o 
   0   7   0        0.12        1.81      0.55 o 
   1   7   0       71.90       83.38      2.41 o 
   2   7   0       54.52       49.33      1.92 o 
   3   7   0      553.85      581.35      2.70 o 
   4   7   0      806.84      923.22      4.97 o 
   5   7   0       83.23       83.03      1.70 o 
   6   7   0        3.59        2.27      0.57 o 
   7   7   0        0.07        0.14      0.43 o 
 -12   8   0        6.77        4.97      0.43 o 
 -11   8   0       23.03       23.90      0.64 o 
 -10   8   0       40.53       34.77      0.99 o 
  -9   8   0       17.35       14.90      0.85 o 
  -8   8   0       46.77       44.71      1.14 o 
  -7   8   0       50.94       53.71      3.90 o 
  -6   8   0       69.52       67.59      1.14 o 
  -5   8   0      145.14      154.77      2.91 o 
  -4   8   0        0.08        1.28      0.85 o 
  -3   8   0       14.77       11.21      1.28 o 
  -2   8   0        2.23        3.12      1.14 o 
  -1   8   0       22.81       29.44      1.14 o 
   0   8   0        0.94        0.91      0.41 o 
   1   8   0        4.75        4.10      0.60 o 
   2   8   0       64.01       64.37      1.05 o 
   3   8   0      290.63      302.30      2.98 o 
   4   8   0        6.33        5.54      0.57 o 
   5   8   0        2.84        2.41      0.57 o 
   6   8   0        0.24        0.71      0.43 o 
 -11   9   0        2.40        1.28      0.43 o 
 -10   9   0       21.84       23.57      0.60 o 
  -9   9   0       14.48       12.95      0.71 o 
  -8   9   0       20.78       19.44      0.85 o 
  -7   9   0       31.84       38.36      1.28 o 
  -6   9   0        3.51        3.71      0.51 o 
  -5   9   0       86.74       72.50      2.13 o 
  -4   9   0      220.84      227.91      4.97 o 
  -3   9   0        1.72        1.08      0.38 o 
  -2   9   0       23.04       17.08      0.52 o 
  -1   9   0        8.74        8.91      0.41 o 
   0   9   0        3.67        7.66      0.52 o 
   1   9   0       39.55       41.34      1.28 o 
   2   9   0        1.53        4.30      0.50 o 
   3   9   0       16.47       16.04      0.85 o 
   4   9   0        2.80        1.99      0.57 o 
   5   9   0        7.27        6.10      0.57 o 
 -11  10   0        1.57        0.71      0.28 o 
 -10  10   0        1.61        2.06      0.30 o 
  -9  10   0        2.88        2.61      0.34 o 
  -8  10   0       24.35       26.31      1.14 o 
  -7  10   0       17.96       21.30      1.35 o 
  -6  10   0      433.65      405.05      3.41 o 
  -5  10   0      122.32      122.34      1.99 o 
  -4  10   0      543.23      539.39     27.75 o 
  -3  10   0      347.10      327.90      2.34 o 
  -2  10   0      186.85      187.93      1.99 o 
  -1  10   0        0.57       -0.11      0.44 o 
   0  10   0       52.53       61.17      1.42 o 
   1  10   0       96.02       93.52      3.41 o 
   2  10   0        6.94        4.12      0.57 o 
   3  10   0        0.27        0.99      0.43 o 
   4  10   0        2.77        1.99      0.43 o 
 -10  11   0        2.61        2.27      0.30 o 
  -9  11   0        0.84        1.18      0.43 o 
  -8  11   0       53.35       48.40      1.14 o 
  -7  11   0       26.00       22.57      0.99 o 
  -6  11   0      148.68      143.91      2.13 o 
  -5  11   0      467.75      389.98      2.36 o 
  -4  11   0       63.06       61.12      2.41 o 
  -3  11   0        7.88        8.20      0.43 o 
  -2  11   0      105.37      100.48      1.20 o 
  -1  11   0        5.64        5.96      0.71 o 
   0  11   0       93.03       98.89      5.32 o 
   1  11   0       18.03       27.25      0.99 o 
   2  11   0        2.04        0.99      0.43 o 
   3  11   0       54.98       73.09      1.14 o 
 -10  12   0        2.64        2.84      0.43 o 
  -9  12   0       11.74       12.06      0.57 o 
  -8  12   0       13.10       11.21      0.71 o 
  -7  12   0       36.03       32.36      0.70 o 
  -6  12   0        2.49        5.91      0.50 o 
  -5  12   0        2.56        4.98      0.64 o 
  -4  12   0       21.47       16.58      0.54 o 
  -3  12   0        1.18        1.14      0.71 o 
  -2  12   0       65.96       75.22      1.42 o 
  -1  12   0        3.21        5.40      0.64 o 
   0  12   0       36.92       38.04      0.99 o 
   1  12   0        2.38        1.99      0.43 o 
   2  12   0       51.29       68.55      0.99 o 
  -9  13   0        4.23        6.39      0.43 o 
  -8  13   0        1.96        4.28      0.34 o 
  -7  13   0       76.59       73.41      0.99 o 
  -6  13   0        4.87        2.98      0.40 o 
  -5  13   0        0.93        1.14      0.57 o 
  -4  13   0        0.37        0.14      0.57 o 
  -3  13   0        0.27        0.99      0.57 o 
  -2  13   0       83.03       91.31      6.10 o 
  -1  13   0        3.21        2.98      0.43 o 
  -7  14   0        3.05        2.41      0.43 o 
  -6  14   0        0.87        0.00      0.43 o 
  -5  14   0        0.27       -0.43      0.43 o 
  -4  14   0       17.34       25.42      1.49 o 
  -3  14   0        1.99        2.27      0.43 o 
   3 -14   1        0.31        1.78      0.30 o 
   4 -14   1        5.90        6.81      0.57 o 
   5 -14   1       23.56       26.68      0.71 o 
   6 -14   1        0.22       -0.14      0.43 o 
   7 -14   1        6.40        4.83      0.43 o 
   0 -13   1        3.65        3.97      0.43 o 
   1 -13   1       12.91       17.68      1.63 o 
   2 -13   1       20.58       17.96      1.06 o 
   3 -13   1       11.36       13.34      0.71 o 
   4 -13   1       14.02       12.77      0.85 o 
   5 -13   1        3.20        2.41      0.57 o 
   6 -13   1        5.21        6.53      0.71 o 
   7 -13   1        0.89        0.63      0.34 o 
   8 -13   1        9.77        8.09      0.57 o 
   9 -13   1        0.87        1.14      0.43 o 
  -1 -12   1       14.85       18.88      1.21 o 
   0 -12   1        0.38        0.83      0.35 o 
   1 -12   1       37.13       43.22      0.80 o 
   2 -12   1        2.25        3.41      0.71 o 
   3 -12   1        1.71        0.71      0.71 o 
   4 -12   1       80.84       62.99      1.77 o 
   5 -12   1      111.45      112.10      3.69 o 
   6 -12   1       31.66       35.30      0.75 o 
   7 -12   1        1.85        1.22      0.34 o 
   8 -12   1       24.73       32.07      0.99 o 
   9 -12   1        5.41        6.67      0.57 o 
  -3 -11   1        4.55        9.51      0.57 o 
  -2 -11   1        0.19        1.01      0.35 o 
  -1 -11   1      125.67      137.95      1.30 o 
   0 -11   1       16.61       16.41      0.60 o 
   1 -11   1        0.07        0.00      0.71 o 
   2 -11   1       32.62       37.61      1.28 o 
   3 -11   1      115.05       83.62      1.56 o 
   4 -11   1        7.26        7.15      0.71 o 
   5 -11   1       29.90       40.55      1.56 o 
   6 -11   1        0.79        0.28      0.57 o 
   7 -11   1        0.01        1.09      0.34 o 
   8 -11   1       42.73       42.14      1.63 o 
   9 -11   1       24.24       20.86      0.71 o 
  10 -11   1       15.77       19.30      0.57 o 
  -4 -10   1        0.81        1.85      0.43 o 
  -3 -10   1       25.80       24.55      0.85 o 
  -2 -10   1       26.75       28.17      0.70 o 
  -1 -10   1        2.45        4.36      0.50 o 
   0 -10   1        3.23        5.25      0.85 o 
   1 -10   1       53.34       49.90      0.95 o 
   2 -10   1      483.93      443.82      3.12 o 
   3 -10   1      632.90      634.01     10.86 o 
   4 -10   1        0.33        1.28      0.57 o 
   5 -10   1        2.45        0.43      0.57 o 
   6 -10   1      159.01      177.58      8.30 o 
   7 -10   1        0.20        0.71      0.40 o 
   8 -10   1        2.38        1.66      0.40 o 
   9 -10   1       46.03       57.05      1.28 o 
  10 -10   1        8.29        8.37      0.57 o 
  11 -10   1        6.50        5.25      0.43 o 
  -5  -9   1        0.02        0.57      0.43 o 
  -4  -9   1        0.84        3.26      0.57 o 
  -3  -9   1        9.97       10.35      0.57 o 
  -2  -9   1       12.63       12.00      0.60 o 
  -1  -9   1       30.01       17.74      0.99 o 
   0  -9   1       21.75       26.07      1.63 o 
   1  -9   1     1269.38     1113.65      3.76 o 
   2  -9   1        0.58        0.76      0.31 o 
   3  -9   1      108.15      120.16      5.39 o 
   4  -9   1       13.03       12.99      0.62 o 
   5  -9   1       40.60       29.13      0.96 o 
   6  -9   1       22.75       22.63      0.65 o 
   7  -9   1       61.79       64.06      0.99 o 
   8  -9   1       35.09       38.49      1.14 o 
   9  -9   1       42.25       40.25      3.12 o 
  10  -9   1        1.08        0.85      0.43 o 
  11  -9   1        0.05        0.43      0.43 o 
  -6  -8   1        4.73        9.37      0.57 o 
  -5  -8   1       20.48       23.99      0.99 o 
  -4  -8   1        0.18        0.28      0.71 o 
  -3  -8   1       62.46       54.47      5.04 o 
  -2  -8   1        2.95        5.04      0.72 o 
  -1  -8   1       95.51       65.85      1.22 o 
   0  -8   1      385.17      371.92      2.91 o 
   1  -8   1      123.47      102.75      2.41 o 
   2  -8   1      129.99       92.71      1.67 o 
   3  -8   1       65.72       60.18      2.27 o 
   4  -8   1      335.14      378.94      5.25 o 
   5  -8   1       55.27       56.41      0.80 o 
   6  -8   1      283.68      250.77      2.14 o 
   7  -8   1       62.99       59.61      1.28 o 
   8  -8   1      230.39      220.98      2.55 o 
   9  -8   1       67.20       51.80      1.28 o 
  10  -8   1        0.90        0.99      0.43 o 
  11  -8   1        1.30        0.71      0.43 o 
  -7  -7   1        0.32        0.43      0.43 o 
  -6  -7   1       45.81       40.73      1.14 o 
  -5  -7   1        1.46        3.84      1.35 o 
  -4  -7   1      207.51      203.09      2.27 o 
  -3  -7   1       23.88       27.06      1.23 o 
  -2  -7   1       39.14       40.96      2.06 o 
  -1  -7   1       27.91       27.53      1.56 o 
   0  -7   1      241.97      244.39      3.69 o 
   1  -7   1        1.91        2.19      0.55 o 
   2  -7   1       13.10       15.06      0.85 o 
   3  -7   1      246.34      235.45      3.83 o 
   4  -7   1        9.14       12.49      1.28 o 
   5  -7   1      274.72      292.51      4.54 o 
   6  -7   1      437.44      440.39      2.30 o 
   7  -7   1      435.28      416.74      2.40 o 
   8  -7   1       62.98       62.80      1.00 o 
   9  -7   1        0.70        2.76      0.43 o 
  10  -7   1        0.09        0.04      0.34 o 
  11  -7   1       49.84       55.78      0.99 o 
  -8  -6   1       49.68       46.19      1.70 o 
  -7  -6   1      192.30      199.40      2.27 o 
  -6  -6   1      497.85      556.89     24.06 o 
  -5  -6   1       43.43       52.37      1.28 o 
  -4  -6   1        9.18       12.84      0.73 o 
  -3  -6   1      133.86      111.98      2.84 o 
  -2  -6   1       91.53       95.87      6.24 o 
  -1  -6   1      579.49      529.61     17.53 o 
   0  -6   1        2.49        3.21      0.50 o 
   1  -6   1     3123.84     3562.49     29.09 o 
   2  -6   1      967.51     1084.85     22.71 o 
   3  -6   1        3.91        3.55      0.47 o 
   4  -6   1        6.51        2.41      0.71 o 
   5  -6   1      339.03      421.37      5.25 o 
   6  -6   1      244.52      254.33      4.26 o 
   7  -6   1      173.29      176.16      1.11 o 
   8  -6   1       22.25       21.05      0.86 o 
   9  -6   1        8.30        8.52      0.50 o 
  10  -6   1       33.00       35.70      0.80 o 
  11  -6   1        4.55        4.26      0.30 o 
  -9  -5   1        0.06        0.85      0.43 o 
  -8  -5   1       17.86       19.02      0.71 o 
  -7  -5   1       55.88       67.21      2.27 o 
  -6  -5   1        0.19        2.96      0.78 o 
  -5  -5   1       59.27       62.35      1.20 o 
  -4  -5   1      291.45      290.38      4.12 o 
  -3  -5   1      319.67      284.42      3.69 o 
  -2  -5   1      266.66      327.99      3.55 o 
  -1  -5   1      746.58      694.86      4.68 o 
   0  -5   1      645.55      639.07      5.11 o 
   1  -5   1      141.64      253.80      1.59 o 
   2  -5   1       49.45       49.07      0.95 o 
   3  -5   1      185.85      218.58      1.68 o 
   4  -5   1       62.81      109.42      6.24 o 
   5  -5   1       71.17      103.46      2.55 o 
   6  -5   1        4.41        0.57      0.85 o 
   7  -5   1      186.79      212.30      3.71 o 
   8  -5   1       84.75       75.57      5.18 o 
   9  -5   1       92.07       77.21      1.10 o 
  10  -5   1        1.82        2.00      0.40 o 
  11  -5   1        6.77        7.25      0.40 o 
  -9  -4   1      124.73      119.36      1.42 o 
  -8  -4   1       47.12       45.56      1.28 o 
  -7  -4   1      171.72      183.77      1.70 o 
  -6  -4   1        2.07        3.26      0.44 o 
  -5  -4   1       22.35       15.44      0.73 o 
  -4  -4   1      216.29      228.50      3.55 o 
  -3  -4   1      147.67      135.96      2.55 o 
  -2  -4   1       48.16       44.42      1.28 o 
  -1  -4   1      670.86      778.31      4.26 o 
   0  -4   1     1154.89     1211.12      3.15 o 
   1  -4   1     3155.45     2852.86     18.31 o 
   2  -4   1       38.52       66.56      0.99 o 
   3  -4   1      288.66      238.76      2.34 o 
   4  -4   1       15.18        9.65      0.47 o 
   5  -4   1      394.22      346.01      3.26 o 
   6  -4   1        0.04        1.42      0.85 o 
   7  -4   1       39.10       52.02      0.80 o 
   8  -4   1        0.01        0.21      0.40 o 
   9  -4   1       35.58       30.99      1.49 o 
  10  -4   1       34.80       34.20      0.75 o 
  11  -4   1        1.08        0.35      0.30 o 
 -10  -3   1        1.31        0.57      0.43 o 
  -9  -3   1        1.84        1.85      0.57 o 
  -8  -3   1       56.12       59.72      2.55 o 
  -7  -3   1        2.03        3.52      0.44 o 
  -6  -3   1        6.08       10.58      0.69 o 
  -5  -3   1        2.62        3.41      0.99 o 
  -4  -3   1        8.58        2.27      0.85 o 
  -3  -3   1      225.04      177.97      2.55 o 
  -2  -3   1     1701.50     1890.57      6.95 o 
  -1  -3   1     1250.48     1289.38      4.68 o 
   0  -3   1       11.23        1.14      0.30 o 
   1  -3   1        0.06        1.47      0.24 o 
   2  -3   1     2511.10     2228.24      9.09 o 
   3  -3   1       91.85      148.93      1.05 o 
   4  -3   1      672.80      630.33     23.20 o 
   5  -3   1       97.44       53.65      1.56 o 
   6  -3   1        0.22        0.14      0.85 o 
   7  -3   1       19.95       12.11      0.65 o 
   8  -3   1        0.63        1.87      0.33 o 
   9  -3   1        6.81        1.63      0.40 o 
  10  -3   1       40.40       43.38      0.75 o 
  11  -3   1        0.05        0.17      0.24 o 
 -10  -2   1       18.52       17.19      1.35 o 
  -9  -2   1       53.16       60.00      1.49 o 
  -8  -2   1       24.63       25.41      0.70 o 
  -7  -2   1      242.09      239.30      1.72 o 
  -6  -2   1       49.43       53.93      2.13 o 
  -5  -2   1      939.39      910.87      6.95 o 
  -4  -2   1      390.73      404.63      4.12 o 
  -3  -2   1     2735.98     2346.29      8.37 o 
  -2  -2   1        6.52       26.97      0.85 o 
  -1  -2   1      140.50       98.92      1.14 o 
   0  -2   1     2503.06     2168.49     12.28 o 
   1  -2   1     1284.54     1487.89     25.83 o 
   2  -2   1      522.41      592.29     18.73 o 
   3  -2   1       94.90      115.67      1.56 o 
   4  -2   1       35.98       43.00      1.28 o 
   5  -2   1        8.14       26.97      1.42 o 
   6  -2   1       32.75       30.09      1.70 o 
   7  -2   1        2.02        3.88      0.38 o 
   8  -2   1       20.96       25.41      0.70 o 
   9  -2   1        1.63        1.53      0.50 o 
  10  -2   1        1.66        3.78      0.57 o 
  11  -2   1        4.77        4.54      0.43 o 
 -11  -1   1        7.20        5.54      0.43 o 
 -10  -1   1        9.10        6.60      0.40 o 
  -9  -1   1      109.69      120.21      1.30 o 
  -8  -1   1        0.84        2.50      0.50 o 
  -7  -1   1       41.85       37.99      1.06 o 
  -6  -1   1       93.42       86.01      2.55 o 
  -5  -1   1      394.38      340.48      4.12 o 
  -4  -1   1      273.84      285.69      3.26 o 
  -3  -1   1      518.00      594.83      5.18 o 
  -2  -1   1     3432.24     3423.95      7.53 o 
  -1  -1   1      998.80     1152.71      3.34 o 
   1  -1   1      301.34      377.66      1.42 o 
   2  -1   1      418.98      394.27      2.41 o 
   3  -1   1     7363.32     7261.68    104.74 o 
   4  -1   1     1097.61      998.15      6.39 o 
   5  -1   1      114.26       91.26      2.41 o 
   6  -1   1       22.81       24.41      1.56 o 
   7  -1   1      162.64      156.64      3.12 o 
   8  -1   1       89.03       96.71      4.40 o 
   9  -1   1        6.84        8.14      0.51 o 
  10  -1   1       18.96       15.33      0.71 o 
  11  -1   1        0.18        0.00      0.28 o 
 -11   0   1        1.94        1.05      0.24 o 
 -10   0   1        2.21        5.25      0.71 o 
  -9   0   1      105.70       99.90      1.25 o 
  -8   0   1      159.30      144.36      1.45 o 
  -7   0   1       89.05       76.92      2.55 o 
  -6   0   1        9.18        8.80      1.14 o 
  -5   0   1       46.07       75.87      1.40 o 
  -4   0   1     1136.87     1108.56      4.83 o 
  -3   0   1     4872.50     4783.70     40.87 o 
  -2   0   1      634.53      626.03      2.98 o 
  -1   0   1       12.09       24.06      0.30 o 
   1   0   1       81.77       67.27      0.99 o 
   2   0   1      965.90      928.04      4.54 o 
   3   0   1      113.22      128.58      2.13 o 
   4   0   1      502.59      535.48      4.97 o 
   5   0   1       54.19       38.60      1.70 o 
   6   0   1      303.23      299.74      4.68 o 
   7   0   1      123.07      112.55      2.14 o 
   8   0   1        0.14        0.50      0.40 o 
   9   0   1       33.57       41.55      1.21 o 
  10   0   1        0.49        1.28      0.43 o 
 -11   1   1        5.90        6.54      0.30 o 
 -10   1   1        0.46        0.99      0.57 o 
  -9   1   1       45.00       38.42      0.85 o 
  -8   1   1        0.47        0.82      0.43 o 
  -7   1   1       47.53       51.52      2.13 o 
  -6   1   1      146.69      115.34      1.85 o 
  -5   1   1      152.29      128.30      2.27 o 
  -4   1   1      347.38      396.82      3.41 o 
  -2   1   1      970.68     1003.40      3.69 o 
  -1   1   1      481.79      482.26      2.13 o 
   0   1   1      272.78      264.69      1.70 o 
   1   1   1     2012.80     1876.95      5.82 o 
   2   1   1      455.12      356.09      3.12 o 
   3   1   1      156.98      120.21      2.27 o 
   4   1   1      190.38      198.41      3.26 o 
   5   1   1      371.00      465.09      5.54 o 
   6   1   1      278.60      313.47      8.16 o 
   7   1   1      113.23      126.67      6.03 o 
   8   1   1       45.65       58.17      2.34 o 
   9   1   1        0.47        0.49      0.34 o 
  10   1   1        4.49        5.25      0.43 o 
 -11   2   1       39.89       46.03      0.85 o 
 -10   2   1        1.39        1.14      0.40 o 
  -9   2   1       48.92       55.84      0.95 o 
  -8   2   1       19.37       13.73      0.51 o 
  -7   2   1      349.35      367.37      4.04 o 
  -6   2   1       77.30      128.73      2.55 o 
  -5   2   1     1132.21     1121.34      6.24 o 
  -4   2   1       16.04       20.01      0.99 o 
  -3   2   1     9330.48     8835.92     52.51 o 
  -2   2   1      127.32      130.71      1.56 o 
  -1   2   1        9.33        7.10      0.57 o 
   0   2   1      295.07      271.36      2.27 o 
   1   2   1     6744.55     6545.97     50.53 o 
   2   2   1     1739.70     1617.08      7.38 o 
   3   2   1        0.28       11.64      1.14 o 
   4   2   1      656.33      675.42      6.24 o 
   5   2   1      118.46       95.80      2.70 o 
   6   2   1      123.42      115.20      1.61 o 
   7   2   1       37.79       42.02      4.26 o 
   8   2   1        5.05        5.70      0.44 o 
   9   2   1        8.81        5.16      0.34 o 
 -12   3   1        2.55        2.08      0.30 o 
 -11   3   1        0.11        0.64      0.35 o 
 -10   3   1        2.67        4.21      0.44 o 
  -9   3   1        0.29        0.50      0.40 o 
  -8   3   1        2.84        3.32      0.49 o 
  -7   3   1        9.91       18.17      1.28 o 
  -6   3   1      621.95      719.70      5.54 o 
  -5   3   1     1948.03     2105.16      8.37 o 
  -4   3   1     1142.22     1197.13      5.68 o 
  -3   3   1      197.65      263.27      2.55 o 
  -2   3   1      810.63      782.43     14.55 o 
  -1   3   1       30.90       40.45      0.99 o 
   0   3   1      256.01      246.66      2.55 o 
   1   3   1     9796.25     8935.27     66.85 o 
   2   3   1      173.42      178.11      2.84 o 
   3   3   1     1420.14     1484.24      8.66 o 
   4   3   1      494.01      433.29      5.39 o 
   5   3   1      243.60      251.90      2.32 o 
   6   3   1        5.94        8.09      0.78 o 
   7   3   1       76.70       67.31      3.62 o 
   8   3   1        5.78        4.68      0.71 o 
   9   3   1        0.68        3.41      0.43 o 
 -12   4   1        1.34        1.47      0.24 o 
 -11   4   1        0.18        0.10      0.34 o 
 -10   4   1        4.34        2.53      0.44 o 
  -9   4   1        8.65        7.69      0.50 o 
  -8   4   1        8.19        5.63      0.59 o 
  -7   4   1        0.00        4.26      0.99 o 
  -6   4   1        6.14       32.64      1.28 o 
  -5   4   1       45.80       41.97      1.05 o 
  -4   4   1        2.76        2.12      0.40 o 
  -3   4   1       38.11       54.43      1.77 o 
  -2   4   1       11.60       12.35      0.39 o 
  -1   4   1     2350.94     2270.53     19.16 o 
   0   4   1       83.10       85.30      1.70 o 
   1   4   1     1589.53     1697.41      8.09 o 
   2   4   1      196.59      183.22      2.98 o 
   3   4   1        0.20        0.85      0.85 o 
   4   4   1      117.41       85.86      2.70 o 
   5   4   1        0.08        2.12      0.40 o 
   6   4   1        4.38        3.99      0.50 o 
   7   4   1        9.27       10.87      0.64 o 
   8   4   1        5.01        5.96      0.57 o 
 -12   5   1        3.33        3.12      0.43 o 
 -11   5   1       45.84       52.53      0.66 o 
 -10   5   1       11.24        7.17      0.50 o 
  -9   5   1       24.63       26.97      0.70 o 
  -8   5   1      118.90      126.54      1.61 o 
  -7   5   1        0.15        1.99      0.99 o 
  -6   5   1       42.87       62.18      2.63 o 
  -5   5   1        8.09       11.72      0.65 o 
  -4   5   1      244.06      234.48      2.18 o 
  -3   5   1     3636.79     3782.14     15.04 o 
  -2   5   1        1.79        3.16      0.48 o 
  -1   5   1     2962.67     2866.44      8.30 o 
   0   5   1      122.12      117.80      2.27 o 
   1   5   1     1009.68     1031.79      6.95 o 
   2   5   1      221.46      188.90      3.26 o 
   3   5   1        0.05        1.99      0.99 o 
   4   5   1       47.36       44.33      1.99 o 
   5   5   1       24.36       40.92      1.42 o 
   6   5   1       89.98       91.28      3.83 o 
   7   5   1        0.51        1.99      0.57 o 
   8   5   1        0.00        0.43      0.43 o 
 -12   6   1        0.68        0.14      0.43 o 
 -11   6   1        0.79        1.70      0.34 o 
 -10   6   1       43.77       38.90      0.80 o 
  -9   6   1       10.62        8.02      0.50 o 
  -8   6   1        0.33        0.30      0.39 o 
  -7   6   1      138.99      160.78      6.03 o 
  -6   6   1       49.05       37.36      1.09 o 
  -5   6   1       19.41       18.16      0.78 o 
  -4   6   1      965.09     1031.51      7.52 o 
  -3   6   1      975.31      956.68      4.75 o 
  -2   6   1      647.91      682.51      7.03 o 
  -1   6   1        8.52       17.31      1.14 o 
   0   6   1        0.61        0.57      0.71 o 
   1   6   1      180.41      147.60      2.98 o 
   2   6   1       58.91       47.83      1.99 o 
   3   6   1      636.44      542.28     14.05 o 
   4   6   1      183.16      208.91      2.55 o 
   5   6   1        9.40       11.90      0.78 o 
   6   6   1       38.65       32.19      1.77 o 
   7   6   1       86.69      103.32      1.42 o 
 -12   7   1        1.12        1.14      0.43 o 
 -11   7   1        1.09        0.57      0.43 o 
 -10   7   1        1.04        0.71      0.57 o 
  -9   7   1       41.80       37.80      1.28 o 
  -8   7   1        2.08        2.44      0.53 o 
  -7   7   1      132.15      113.46      1.77 o 
  -6   7   1      382.65      391.99      5.54 o 
  -5   7   1      967.03     1114.00     45.63 o 
  -4   7   1       30.76       32.64      1.70 o 
  -3   7   1       80.20       81.29      2.06 o 
  -2   7   1      108.32       89.69      2.98 o 
  -1   7   1       27.22       21.30      1.56 o 
   0   7   1      105.59      102.90      2.55 o 
   1   7   1       53.84       47.71      2.70 o 
   2   7   1      462.57      467.66      3.12 o 
   3   7   1      729.06      752.62      4.68 o 
   4   7   1      213.27      227.36      2.55 o 
   5   7   1      107.06      127.58      4.97 o 
   6   7   1        7.84       10.50      0.71 o 
 -12   8   1        8.84        8.03      0.35 o 
 -11   8   1        1.47        1.42      0.43 o 
 -10   8   1        0.01        0.00      0.57 o 
  -9   8   1       50.33       48.25      1.28 o 
  -8   8   1       12.26       14.33      0.71 o 
  -7   8   1       51.51       37.85      0.89 o 
  -6   8   1      154.32      172.74      8.87 o 
  -5   8   1       45.26       37.99      2.20 o 
  -4   8   1      197.87      171.87      3.69 o 
  -3   8   1       32.83       28.24      1.56 o 
  -2   8   1       45.95       57.76      1.99 o 
  -1   8   1       53.49       53.97      1.53 o 
   0   8   1       17.01       12.63      0.60 o 
   1   8   1      307.89      289.74      7.03 o 
   2   8   1       79.86       68.12      1.56 o 
   3   8   1        0.40        0.71      0.57 o 
   4   8   1        1.28        2.00      0.40 o 
   5   8   1        1.67        2.42      0.34 o 
   6   8   1        1.34        0.99      0.28 o 
 -12   9   1        1.22        0.85      0.28 o 
 -11   9   1        7.59        7.53      0.40 o 
 -10   9   1       77.13       70.11      1.28 o 
  -9   9   1       22.69       27.11      0.99 o 
  -8   9   1       39.66       45.84      1.14 o 
  -7   9   1      123.08      109.42      1.85 o 
  -6   9   1       10.09       13.44      0.51 o 
  -5   9   1        3.45        1.82      0.38 o 
  -4   9   1        5.32        6.79      0.46 o 
  -3   9   1      204.57      199.89      1.34 o 
  -2   9   1      168.97      140.40      1.78 o 
  -1   9   1       72.87       61.78      3.41 o 
   0   9   1     1113.54     1018.45      5.39 o 
   1   9   1        2.44        0.85      0.57 o 
   2   9   1       10.24        6.53      0.71 o 
   3   9   1        0.76        0.57      0.57 o 
   4   9   1       19.49       18.34      0.55 o 
   5   9   1        1.88        2.55      0.43 o 
 -11  10   1        0.81        0.57      0.30 o 
 -10  10   1       11.32       14.12      0.50 o 
  -9  10   1        0.32        0.77      0.34 o 
  -8  10   1        0.16        0.14      0.57 o 
  -7  10   1      109.27      103.32      1.85 o 
  -6  10   1      120.57      142.05      7.45 o 
  -5  10   1       27.09       25.34      0.70 o 
  -4  10   1       31.90       36.49      0.66 o 
  -3  10   1        3.00        2.69      0.57 o 
  -2  10   1        1.59        1.10      0.35 o 
  -1  10   1      233.57      245.26     10.72 o 
   0  10   1       60.73       60.18      1.56 o 
   1  10   1        5.17        3.41      0.57 o 
   2  10   1        4.00        4.12      0.57 o 
   3  10   1       53.31       61.78      1.77 o 
   4  10   1       15.94       21.15      0.71 o 
 -10  11   1        1.82        2.84      0.43 o 
  -9  11   1      121.62      115.38      1.70 o 
  -8  11   1      108.95      109.42      1.70 o 
  -7  11   1        0.00        0.57      0.57 o 
  -6  11   1      130.72      137.07      9.30 o 
  -5  11   1       58.74       57.46      0.79 o 
  -4  11   1        0.07        0.54      0.35 o 
  -3  11   1        5.85        5.96      0.41 o 
  -2  11   1       41.35       35.16      2.48 o 
  -1  11   1        5.84        8.80      0.71 o 
   0  11   1       12.07       11.35      0.85 o 
   1  11   1       10.86        9.79      0.71 o 
   2  11   1       28.63       33.21      0.85 o 
   3  11   1       48.31       59.18      0.85 o 
 -10  12   1        0.96        0.85      0.28 o 
  -9  12   1        2.46        2.55      0.43 o 
  -8  12   1       71.90       63.72      1.28 o 
  -7  12   1        8.33        9.93      0.64 o 
  -6  12   1       14.93       20.47      1.14 o 
  -5  12   1        1.33        0.79      0.31 o 
  -4  12   1       28.90       24.49      1.14 o 
  -3  12   1       11.15       15.08      0.85 o 
  -2  12   1       31.67       32.07      1.14 o 
  -1  12   1       28.10       29.24      0.99 o 
   0  12   1       37.98       48.68      1.14 o 
   1  12   1       40.46       55.78      0.85 o 
  -9  13   1       10.06       11.96      0.78 o 
  -8  13   1       18.50       19.09      0.50 o 
  -7  13   1       32.61       31.92      1.35 o 
  -6  13   1        1.66        0.85      0.34 o 
  -5  13   1       21.17       25.69      0.85 o 
  -4  13   1        1.35        1.99      0.57 o 
  -3  13   1       23.74       19.73      0.85 o 
  -2  13   1        0.22        1.42      0.43 o 
  -1  13   1        3.33        4.83      0.43 o 
  -6  14   1        4.60        3.97      0.43 o 
  -5  14   1       16.51       16.61      0.57 o 
  -4  14   1        0.24        0.43      0.43 o 
  -3  14   1        2.16        1.28      0.28 o 
   2 -14   2        0.06        0.14      0.43 o 
   3 -14   2        0.51        0.48      0.24 o 
   4 -14   2       30.05       32.78      0.71 o 
   5 -14   2        0.36       -0.43      0.43 o 
   6 -14   2        0.06        0.14      0.43 o 
   0 -13   2        5.76       11.21      0.57 o 
   1 -13   2       16.88       16.50      0.57 o 
   2 -13   2       38.53       40.87      0.99 o 
   3 -13   2        2.31        3.41      0.57 o 
   4 -13   2        2.35        2.13      0.57 o 
   5 -13   2       23.36       24.69      0.85 o 
   6 -13   2        0.02        0.14      0.57 o 
   7 -13   2        1.86        4.83      0.57 o 
   8 -13   2       17.74       16.75      0.57 o 
  -2 -12   2        1.44        1.70      0.43 o 
  -1 -12   2       34.55       35.48      0.99 o 
   0 -12   2        6.79        7.01      0.44 o 
   1 -12   2        5.30        2.70      0.71 o 
   2 -12   2       30.24       30.23      0.99 o 
   3 -12   2      151.22      136.53      1.99 o 
   4 -12   2       44.65       34.49      1.14 o 
   5 -12   2        0.25        0.85      0.57 o 
   6 -12   2        4.25        5.11      0.71 o 
   7 -12   2        0.14        0.14      0.57 o 
   8 -12   2        0.19        0.24      0.34 o 
   9 -12   2        1.04        2.27      0.43 o 
  -3 -11   2        1.75        3.97      0.57 o 
  -2 -11   2        1.14        0.28      0.57 o 
  -1 -11   2        1.47        0.78      0.37 o 
   0 -11   2        2.18        2.55      0.71 o 
   1 -11   2       36.20       24.13      1.14 o 
   2 -11   2       17.29       12.06      0.99 o 
   3 -11   2      119.45      105.04      4.90 o 
   4 -11   2       38.36       33.76      2.98 o 
   5 -11   2        0.34        0.52      0.44 o 
   6 -11   2       49.39       50.60      0.80 o 
   7 -11   2       23.62       26.26      0.85 o 
   8 -11   2       15.96       17.31      0.71 o 
   9 -11   2      124.80      118.08      1.42 o 
  10 -11   2       45.92       49.96      0.71 o 
  -5 -10   2        7.46        9.65      0.43 o 
  -4 -10   2        5.73        4.10      0.50 o 
  -3 -10   2        0.86        4.12      0.71 o 
  -2 -10   2        6.06        5.54      0.85 o 
  -1 -10   2      410.32      439.73     27.68 o 
   0 -10   2       36.11       46.84      1.42 o 
   1 -10   2       50.50       27.11      1.14 o 
   2 -10   2      225.51      228.14      9.86 o 
   3 -10   2      207.21      182.39      8.94 o 
   4 -10   2        2.26        1.72      1.49 o 
   5 -10   2      163.58      174.08      1.51 o 
   6 -10   2        1.56        2.55      0.57 o 
   7 -10   2       11.80       11.92      0.71 o 
   8 -10   2        0.00        0.00      0.57 o 
   9 -10   2       41.61       44.28      1.14 o 
  10 -10   2        4.33        8.09      0.57 o 
  -5  -9   2        6.75        3.97      0.40 o 
  -4  -9   2        0.01        0.28      0.71 o 
  -3  -9   2       82.00       72.24      1.56 o 
  -2  -9   2      377.52      353.68      3.12 o 
  -1  -9   2      411.79      371.13      3.26 o 
   0  -9   2      808.36      746.64     11.85 o 
   1  -9   2      108.38      100.16      1.38 o 
   2  -9   2      168.44      153.40      2.91 o 
   3  -9   2      472.56      451.26     16.11 o 
   4  -9   2       12.36       29.11      0.71 o 
   5  -9   2       94.28       94.40      1.38 o 
   6  -9   2       46.29       49.25      1.28 o 
   7  -9   2        0.00        0.14      0.57 o 
   8  -9   2       51.84       44.42      1.28 o 
   9  -9   2       14.70       14.90      0.85 o 
  10  -9   2        0.14        0.85      0.43 o 
  11  -9   2        0.13        0.28      0.28 o 
  -6  -8   2        1.73       -0.02      0.35 o 
  -5  -8   2       11.20        6.07      0.50 o 
  -4  -8   2        4.61        4.97      0.85 o 
  -3  -8   2      143.17      131.99      1.99 o 
  -2  -8   2      965.49      891.39     21.08 o 
  -1  -8   2       21.67       23.22      0.86 o 
   0  -8   2       39.57       28.10      0.84 o 
   1  -8   2      187.44      163.21      3.12 o 
   2  -8   2       12.30       23.70      0.99 o 
   3  -8   2        1.22        3.69      0.99 o 
   4  -8   2      774.99      815.07      7.66 o 
   5  -8   2       10.92        6.89      0.51 o 
   6  -8   2      206.50      208.80      3.76 o 
   7  -8   2       15.87       16.32      0.85 o 
   8  -8   2        8.40        8.23      0.71 o 
   9  -8   2       17.06       14.33      0.85 o 
  10  -8   2        6.82        7.95      0.57 o 
  11  -8   2        6.91        7.52      0.43 o 
  -7  -7   2        3.41        2.46      0.27 o 
  -6  -7   2       18.74       24.98      0.54 o 
  -5  -7   2       13.92       14.19      0.85 o 
  -4  -7   2      210.68      208.06      2.41 o 
  -3  -7   2       59.13       72.40      3.41 o 
  -2  -7   2      173.62      156.19      1.72 o 
  -1  -7   2      189.41      183.08      3.41 o 
   0  -7   2       34.20       54.78      1.85 o 
   1  -7   2      108.64      132.50      1.90 o 
   2  -7   2       43.03       88.83      3.26 o 
   3  -7   2       78.44       75.65      2.27 o 
   4  -7   2      407.26      414.84      5.25 o 
   5  -7   2      240.51      205.48      3.69 o 
   6  -7   2       23.71       20.98      0.56 o 
   7  -7   2       27.15       25.91      0.70 o 
   8  -7   2        9.73       14.42      0.60 o 
   9  -7   2        7.12        4.21      0.44 o 
  10  -7   2        7.59        4.97      0.57 o 
  11  -7   2        0.85        0.57      0.28 o 
  -8  -6   2       33.10       40.53      0.78 o 
  -7  -6   2      149.78      167.40      1.40 o 
  -6  -6   2        0.00        2.55      0.44 o 
  -5  -6   2       15.81       21.29      0.99 o 
  -4  -6   2        8.76        6.45      0.60 o 
  -3  -6   2       16.56       15.47      1.42 o 
  -2  -6   2       85.85       80.47      2.41 o 
  -1  -6   2        6.21        4.26      0.85 o 
   0  -6   2       23.11       35.76      1.42 o 
   1  -6   2        0.57        4.84      0.55 o 
   2  -6   2      189.73      205.56      2.10 o 
   3  -6   2      403.84      415.27      4.68 o 
   4  -6   2      164.21      219.56      3.69 o 
   5  -6   2        4.95        2.41      0.85 o 
   6  -6   2       78.70       74.67      1.61 o 
   7  -6   2        3.47        6.86      0.46 o 
   8  -6   2       22.47       32.77      1.35 o 
   9  -6   2        7.95        7.82      0.50 o 
  10  -6   2        5.19        4.06      0.40 o 
  11  -6   2        1.24        0.85      0.28 o 
  -9  -5   2      101.63      108.29      1.28 o 
  -8  -5   2       10.96       20.38      1.28 o 
  -7  -5   2        1.54        2.76      0.92 o 
  -6  -5   2      171.01      153.17      2.27 o 
  -5  -5   2       19.19       23.97      0.84 o 
  -4  -5   2      904.79      846.72      7.66 o 
  -3  -5   2        2.36        2.27      0.85 o 
  -2  -5   2     2317.28     2682.73     87.85 o 
  -1  -5   2      911.79     1030.20     36.90 o 
   0  -5   2      280.50      261.37      6.03 o 
   1  -5   2       15.75       11.92      1.28 o 
   2  -5   2      695.78      784.07     12.63 o 
   3  -5   2        1.49        6.34      0.47 o 
   4  -5   2      290.08      361.48      4.26 o 
   5  -5   2      123.61      104.60      2.55 o 
   6  -5   2       10.89       14.55      0.44 o 
   7  -5   2      292.94      273.54      1.77 o 
   8  -5   2      156.12      135.19      1.77 o 
   9  -5   2        6.17        7.31      0.50 o 
  10  -5   2       17.56       17.01      0.55 o 
  11  -5   2        1.67        1.47      0.24 o 
 -10  -4   2       46.82       49.70      1.14 o 
  -9  -4   2       81.80       95.59      0.90 o 
  -8  -4   2        0.07        1.09      0.44 o 
  -7  -4   2      120.13      118.39      3.34 o 
  -6  -4   2      160.20      172.73      1.84 o 
  -5  -4   2        1.84        6.53      0.99 o 
  -4  -4   2      284.85      265.97      3.55 o 
  -3  -4   2       81.99       68.98      1.56 o 
  -2  -4   2     1959.10     1803.40     35.62 o 
  -1  -4   2       16.16       17.70      0.58 o 
   0  -4   2     2987.44     2691.82     33.99 o 
   1  -4   2      696.15      682.84      5.04 o 
   2  -4   2      116.54      114.98      1.88 o 
   3  -4   2      209.61      182.66      1.70 o 
   4  -4   2       10.80        7.20      0.92 o 
   5  -4   2      188.17      214.45      3.41 o 
   6  -4   2       10.26        7.81      1.14 o 
   7  -4   2       16.22        9.79      1.14 o 
   8  -4   2        4.86        5.75      0.38 o 
   9  -4   2       13.96       14.60      0.64 o 
  10  -4   2        5.37        7.78      0.44 o 
  11  -4   2        0.22        0.14      0.28 o 
 -10  -3   2        2.45        1.70      0.43 o 
  -9  -3   2        2.67        1.25      0.44 o 
  -8  -3   2        0.41        0.85      0.44 o 
  -7  -3   2       17.19       23.72      2.34 o 
  -6  -3   2      100.77      115.13      1.73 o 
  -5  -3   2       59.01       53.65      1.85 o 
  -4  -3   2       10.86       18.59      1.14 o 
  -3  -3   2     1708.88     1697.13      6.95 o 
  -2  -3   2      223.04      201.48      8.52 o 
  -1  -3   2      455.16      509.97      4.40 o 
   0  -3   2      165.53      127.31      1.70 o 
   1  -3   2      222.79      323.43      1.85 o 
   2  -3   2     2846.12     2536.14      5.39 o 
   3  -3   2        7.57       10.76      0.44 o 
   4  -3   2      143.41       86.38     10.15 o 
   5  -3   2      515.35      511.35      5.39 o 
   6  -3   2       31.84       44.56      1.99 o 
   7  -3   2       14.17       14.93      1.03 o 
   8  -3   2        0.13        2.42      0.40 o 
   9  -3   2        1.94        3.20      0.92 o 
  10  -3   2        3.30        3.69      0.35 o 
  11  -3   2        0.63        0.14      0.28 o 
 -11  -2   2        3.03        1.85      0.43 o 
 -10  -2   2        0.03        0.43      0.43 o 
  -9  -2   2       18.04       28.49      0.75 o 
  -8  -2   2        4.74        4.81      0.47 o 
  -7  -2   2        2.55        4.96      0.50 o 
  -6  -2   2       22.16       21.43      1.42 o 
  -5  -2   2      183.49      193.44      3.12 o 
  -4  -2   2       97.40       84.44      1.85 o 
  -3  -2   2       20.95       27.69      0.75 o 
  -2  -2   2      328.34      247.70      1.38 o 
  -1  -2   2     3952.77     3381.78     73.09 o 
   0  -2   2     2471.62     2436.88      4.13 o 
   1  -2   2     3393.49     3637.69     21.81 o 
   2  -2   2      953.71      913.99      4.26 o 
   3  -2   2      199.22      231.76      2.84 o 
   4  -2   2      409.35      594.52      5.25 o 
   5  -2   2      216.85      238.86      3.83 o 
   6  -2   2       53.69       55.07      2.13 o 
   7  -2   2       14.31       12.49      0.64 o 
   8  -2   2       42.43       51.16      1.06 o 
   9  -2   2       27.30       21.50      0.60 o 
  10  -2   2        0.40        0.71      0.43 o 
 -11  -1   2       10.79       14.05      0.71 o 
 -10  -1   2        0.22        0.59      0.64 o 
  -9  -1   2        1.24        4.40      2.34 o 
  -8  -1   2      102.22       96.92      5.75 o 
  -7  -1   2        7.15        6.92      0.71 o 
  -6  -1   2       61.46       56.91      1.99 o 
  -5  -1   2      688.35      702.74      4.01 o 
  -4  -1   2      502.09      438.62      2.70 o 
  -3  -1   2     2855.46     2613.53     50.31 o 
  -2  -1   2     1041.95     1243.56      3.05 o 
  -1  -1   2     3997.93     3454.95     64.43 o 
   0  -1   2       38.56       65.39      0.63 o 
   1  -1   2     4445.28     4230.76     31.65 o 
   2  -1   2      856.58      798.61      4.40 o 
   3  -1   2      470.39      363.75      3.69 o 
   4  -1   2       81.87      139.51      2.70 o 
   5  -1   2       38.65       17.46      1.28 o 
   6  -1   2      134.59      143.03      2.48 o 
   7  -1   2      121.36      121.32      4.75 o 
   8  -1   2       26.97       29.47      3.55 o 
   9  -1   2       11.91        8.37      0.57 o 
  10  -1   2        4.44        4.68      0.57 o 
 -11   0   2        3.80        5.68      0.57 o 
 -10   0   2        0.66        0.59      0.34 o 
  -9   0   2      116.61      132.30      4.68 o 
  -8   0   2       18.37       28.22      0.69 o 
  -7   0   2       16.34       22.00      1.56 o 
  -6   0   2        0.95        5.18      1.63 o 
  -5   0   2      163.70      161.58      1.91 o 
  -4   0   2     4287.90     4338.34     11.35 o 
  -3   0   2       21.79       33.04      0.92 o 
  -2   0   2     4126.32     3775.70     18.24 o 
  -1   0   2     1154.78     1277.26      7.03 o 
   0   0   2     1393.47     1330.54      3.83 o 
   1   0   2      700.19      704.23      3.69 o 
   2   0   2      418.32      370.00      3.26 o 
   3   0   2       80.06      109.85      2.27 o 
   4   0   2       80.60       85.72      2.27 o 
   5   0   2      478.92      373.54      5.11 o 
   6   0   2       12.53       12.95      0.55 o 
   7   0   2       46.28       42.58      3.05 o 
   8   0   2       12.63       13.32      0.78 o 
   9   0   2        4.74        4.76      0.40 o 
  10   0   2        4.08        2.41      0.43 o 
 -12   1   2       18.86       17.74      0.57 o 
 -11   1   2       18.41       13.92      0.44 o 
 -10   1   2        2.55        2.70      0.57 o 
  -9   1   2        9.42        5.97      0.57 o 
  -8   1   2       27.04       35.96      1.22 o 
  -7   1   2       58.74       50.33      1.45 o 
  -6   1   2     3127.94     3077.87     71.18 o 
  -5   1   2      258.47      277.75      3.26 o 
  -4   1   2    10166.66    10520.81    302.65 o 
  -2   1   2      940.96      930.03      3.69 o 
  -1   1   2       18.35       54.16      0.78 o 
   0   1   2      935.71      998.86      4.12 o 
   1   1   2     2459.96     2210.90      7.52 o 
   2   1   2     1830.99     1677.54      7.52 o 
   3   1   2       24.67       21.00      1.28 o 
   4   1   2      943.84      790.23      6.81 o 
   5   1   2       17.07       28.10      1.70 o 
   6   1   2       68.21       85.73      1.84 o 
   7   1   2       41.46       44.29      1.92 o 
   8   1   2       23.78       17.09      0.99 o 
   9   1   2        8.62        9.51      0.57 o 
 -12   2   2        7.07        5.97      0.30 o 
 -11   2   2        5.92        7.08      0.44 o 
 -10   2   2        0.80       -0.07      0.50 o 
  -9   2   2        0.03        0.66      0.44 o 
  -8   2   2      113.19      110.39      1.40 o 
  -7   2   2        6.43       16.47      1.00 o 
  -6   2   2     1465.62     1547.68      8.37 o 
  -5   2   2      483.76      496.31      4.26 o 
  -4   2   2      384.56      381.35      3.41 o 
  -3   2   2       17.85        5.64      0.64 o 
  -2   2   2     3396.29     3452.07     22.38 o 
  -1   2   2      186.10      192.82      1.92 o 
   0   2   2     1453.62     1390.86      5.82 o 
   1   2   2        7.99        5.11      0.71 o 
   2   2   2     2000.88     2158.81      9.51 o 
   3   2   2     1772.94     1687.76      9.51 o 
   4   2   2       51.37       71.81      2.41 o 
   5   2   2      290.24      261.39      5.11 o 
   6   2   2        0.00        0.07      0.40 o 
   7   2   2       93.89       95.19      4.26 o 
   8   2   2       45.09       55.20      2.20 o 
   9   2   2        0.26        0.14      0.43 o 
 -12   3   2       16.75       18.30      1.06 o 
 -11   3   2       10.96       10.87      0.44 o 
 -10   3   2        2.54        4.25      0.71 o 
  -9   3   2       52.46       53.23      1.63 o 
  -8   3   2      468.10      493.08      2.29 o 
  -7   3   2        7.34        4.12      0.99 o 
  -6   3   2     4933.83     4866.58     14.62 o 
  -5   3   2     1102.57     1208.91      6.67 o 
  -4   3   2      852.68      880.72      3.76 o 
  -3   3   2      124.48      129.14      1.35 o 
  -2   3   2     2195.85     2158.49     36.26 o 
  -1   3   2      258.17      254.85      1.85 o 
   0   3   2       96.36       58.90      1.42 o 
   1   3   2     1151.90     1132.27      6.67 o 
   2   3   2      704.44      675.70      5.82 o 
   3   3   2       21.08       17.03      1.28 o 
   4   3   2       69.24       66.42      2.41 o 
   5   3   2       15.45        8.74      0.48 o 
   6   3   2       14.80       14.14      0.60 o 
   7   3   2        0.24        0.57      0.40 o 
   8   3   2        0.31        0.43      0.30 o 
 -12   4   2       16.55       19.95      0.50 o 
 -11   4   2       20.09       17.25      0.50 o 
 -10   4   2       70.20       80.54      3.34 o 
  -9   4   2       74.66       63.98      1.44 o 
  -8   4   2        9.04       18.51      1.06 o 
  -7   4   2       39.88       44.28      1.70 o 
  -6   4   2      283.50      223.68      2.40 o 
  -5   4   2       69.10       80.11      1.35 o 
  -4   4   2      499.27      460.21      2.91 o 
  -3   4   2       29.04       39.54      0.90 o 
  -2   4   2     2350.05     2267.86      6.67 o 
  -1   4   2      152.53      172.27      7.73 o 
   0   4   2     1353.75     1266.82      6.95 o 
   1   4   2      808.85      761.57      5.96 o 
   2   4   2        0.02        0.71      0.85 o 
   3   4   2       76.70       97.64      2.70 o 
   4   4   2        1.31        4.86      1.06 o 
   5   4   2        0.33        1.35      0.40 o 
   6   4   2       20.09       21.16      1.35 o 
   7   4   2        5.98        6.54      0.44 o 
   8   4   2       15.26       21.43      0.71 o 
 -12   5   2        0.12        0.57      0.43 o 
 -11   5   2        2.20        1.50      0.40 o 
 -10   5   2        0.48        1.63      0.33 o 
  -9   5   2       65.09       83.30      3.26 o 
  -8   5   2       27.90       20.73      0.72 o 
  -7   5   2        6.64        9.81      0.92 o 
  -6   5   2      349.33      351.24      4.33 o 
  -5   5   2      350.14      345.46      2.85 o 
  -4   5   2      135.99      202.53      3.12 o 
  -3   5   2     1773.48     1862.58     41.51 o 
  -2   5   2      668.99      763.72      3.96 o 
  -1   5   2     1151.08     1196.99      7.24 o 
   0   5   2       16.63       25.97      1.42 o 
   1   5   2       85.10       80.47      2.27 o 
   2   5   2      106.35       85.30      2.41 o 
   3   5   2       25.25       35.34      0.99 o 
   4   5   2        5.65       15.61      0.85 o 
   5   5   2        8.45       11.14      0.60 o 
   6   5   2        1.81        1.28      0.40 o 
   7   5   2        9.55       12.87      0.85 o 
 -12   6   2        0.25        0.28      0.43 o 
 -11   6   2        2.70        2.98      0.57 o 
 -10   6   2        2.24        1.19      0.29 o 
  -9   6   2       25.70       28.92      1.06 o 
  -8   6   2       20.23       22.51      0.48 o 
  -7   6   2        5.46       12.89      0.89 o 
  -6   6   2      544.61      552.83      3.97 o 
  -5   6   2      149.38      158.59      2.34 o 
  -4   6   2     1065.76     1091.54      7.81 o 
  -3   6   2       33.57       33.24      1.05 o 
  -2   6   2      371.67      386.11      3.16 o 
  -1   6   2       33.19       46.27      1.70 o 
   0   6   2       69.21       88.99      2.41 o 
   1   6   2       48.36       44.85      1.85 o 
   2   6   2       48.72       64.50      2.27 o 
   3   6   2      485.08      486.66      3.83 o 
   4   6   2       75.60       53.45      1.00 o 
   5   6   2       16.31       16.18      0.65 o 
   6   6   2        1.31        1.80      0.34 o 
   7   6   2        5.21        3.83      0.43 o 
 -12   7   2        0.28        1.56      0.43 o 
 -11   7   2        1.33        0.85      0.57 o 
 -10   7   2        3.23        2.13      0.57 o 
  -9   7   2       65.70       68.83      1.42 o 
  -8   7   2       12.47       10.64      0.65 o 
  -7   7   2      148.50      183.09      1.85 o 
  -6   7   2       84.53       95.56      1.85 o 
  -5   7   2      273.87      287.45      8.09 o 
  -4   7   2       44.88       47.26      1.85 o 
  -3   7   2        0.16        0.85      0.60 o 
  -2   7   2        4.04        8.67      0.58 o 
  -1   7   2        0.22        0.57      0.99 o 
   0   7   2       72.26       63.65      1.11 o 
   1   7   2        0.12        3.78      0.68 o 
   2   7   2       77.43       55.78      1.42 o 
   3   7   2        3.97        4.54      0.57 o 
   4   7   2      184.53      171.20      8.94 o 
   5   7   2        0.09        0.14      0.34 o 
   6   7   2        0.08        0.00      0.43 o 
 -12   8   2        4.17        3.12      0.43 o 
 -11   8   2        7.70        3.97      0.57 o 
 -10   8   2       70.66       64.72      1.28 o 
  -9   8   2       52.61       48.76      0.80 o 
  -8   8   2        1.10        4.22      0.40 o 
  -7   8   2       49.71       62.05      2.34 o 
  -6   8   2       18.34       24.21      0.76 o 
  -5   8   2        2.20        7.21      0.39 o 
  -4   8   2      141.34      130.14      3.26 o 
  -3   8   2      265.24      259.38      3.90 o 
  -2   8   2      201.71      178.87      1.92 o 
  -1   8   2      286.01      274.90      2.34 o 
   0   8   2     4110.50     3966.79     21.79 o 
   1   8   2      481.49      501.13      3.97 o 
   2   8   2      181.65      156.97      2.27 o 
   3   8   2       26.31       21.00      0.99 o 
   4   8   2       48.97       49.22      2.41 o 
   5   8   2        0.77        0.00      0.30 o 
 -12   9   2        3.99        3.43      0.30 o 
 -11   9   2        0.01        0.00      0.30 o 
 -10   9   2        2.41        1.42      0.43 o 
  -9   9   2       26.62       34.48      1.49 o 
  -8   9   2       43.95       40.31      1.14 o 
  -7   9   2        0.15        0.78      0.40 o 
  -6   9   2        4.29        6.68      0.48 o 
  -5   9   2       81.11       92.26      1.07 o 
  -4   9   2       43.69       53.82      0.88 o 
  -3   9   2      330.37      316.17      2.06 o 
  -2   9   2      387.23      370.85      2.08 o 
  -1   9   2        5.12        8.52      0.85 o 
   0   9   2       13.56        8.38      0.60 o 
   1   9   2        7.55       11.92      0.85 o 
   2   9   2       75.38       77.77      1.56 o 
   3   9   2       10.56       11.20      0.78 o 
   4   9   2       79.45       94.44      0.89 o 
 -11  10   2       35.93       39.84      1.99 o 
 -10  10   2        0.01       -0.14      0.57 o 
  -9  10   2       19.49       20.30      0.99 o 
  -8  10   2        9.14        7.53      0.50 o 
  -7  10   2        3.28        4.15      0.44 o 
  -6  10   2        9.78        6.44      0.57 o 
  -5  10   2       35.81       36.84      2.84 o 
  -4  10   2       37.42       30.05      1.21 o 
  -3  10   2      360.88      335.34      7.17 o 
  -2  10   2      159.60      163.35      2.27 o 
  -1  10   2        1.72        0.57      0.40 o 
   0  10   2        1.02        2.41      0.71 o 
   1  10   2       10.25       10.79      0.85 o 
   2  10   2        0.38        0.43      0.57 o 
   3  10   2        1.47        1.21      0.30 o 
 -11  11   2       15.73       18.17      0.57 o 
 -10  11   2        2.25        2.27      0.57 o 
  -9  11   2       84.37       76.07      1.42 o 
  -8  11   2       39.99       36.23      1.14 o 
  -7  11   2        1.67        1.14      0.40 o 
  -6  11   2       34.21       27.64      1.06 o 
  -5  11   2       24.19       22.81      0.73 o 
  -4  11   2        0.00        0.55      0.35 o 
  -3  11   2       33.64       34.78      0.80 o 
  -2  11   2       54.32       52.09      1.28 o 
  -1  11   2       12.35       12.35      0.85 o 
   0  11   2       13.94       15.19      0.85 o 
   1  11   2        2.36        3.26      0.57 o 
   2  11   2        1.27        2.64      0.30 o 
 -10  12   2       36.34       39.60      0.85 o 
  -9  12   2        1.09        0.57      0.43 o 
  -8  12   2       20.76       19.73      0.85 o 
  -7  12   2        7.50        9.43      0.38 o 
  -6  12   2        3.03        2.29      0.35 o 
  -5  12   2        4.88        4.01      0.38 o 
  -4  12   2       13.50       12.49      0.71 o 
  -3  12   2       13.14        9.23      0.71 o 
  -2  12   2       10.52       10.36      0.71 o 
  -1  12   2        1.01        1.14      0.57 o 
   0  12   2        2.56        1.56      0.43 o 
   1  12   2       33.74       40.59      0.71 o 
  -9  13   2        0.95        1.49      0.30 o 
  -8  13   2        1.73        1.40      0.35 o 
  -7  13   2        0.93        0.43      0.30 o 
  -6  13   2        9.53        9.41      0.56 o 
  -5  13   2        0.80        2.84      0.43 o 
  -4  13   2       12.01       13.62      0.71 o 
  -3  13   2        0.08        0.14      0.43 o 
  -2  13   2       17.39       22.28      0.71 o 
  -1  13   2       28.61       29.80      0.71 o 
  -6  14   2        0.00        0.85      0.43 o 
  -5  14   2       17.13       26.54      0.71 o 
  -4  14   2       20.45       25.12      0.71 o 
   2 -14   3        2.78        1.28      0.43 o 
   3 -14   3       35.00       41.73      0.85 o 
   4 -14   3        0.00       -0.14      0.43 o 
   5 -14   3        2.35        2.13      0.43 o 
   6 -14   3        2.42        3.12      0.43 o 
  -1 -13   3        6.12        8.52      0.57 o 
   0 -13   3        0.00        0.00      0.57 o 
   1 -13   3       20.25       25.12      0.85 o 
   2 -13   3        2.61        4.54      0.57 o 
   3 -13   3        4.55        1.99      0.57 o 
   4 -13   3        7.94        8.23      0.71 o 
   5 -13   3        3.09        4.54      0.57 o 
   6 -13   3        0.13        0.28      0.57 o 
   7 -13   3        1.64        0.71      0.43 o 
  -2 -12   3        2.11        4.83      0.57 o 
  -1 -12   3        5.06        5.96      0.71 o 
   0 -12   3        5.13        7.38      0.71 o 
   1 -12   3        3.42        2.55      0.71 o 
   2 -12   3        1.01        3.26      0.71 o 
   3 -12   3        9.23       11.78      0.85 o 
   4 -12   3       24.26       17.17      0.85 o 
   5 -12   3       89.48       88.84      1.56 o 
   6 -12   3        8.58       10.93      0.44 o 
   7 -12   3       50.31       60.56      1.56 o 
   8 -12   3        0.75        1.44      0.24 o 
  -4 -11   3        5.18       10.08      0.57 o 
  -3 -11   3       13.25       14.19      0.71 o 
  -2 -11   3        0.06       -0.71      0.71 o 
  -1 -11   3        0.11        0.28      0.71 o 
   0 -11   3       89.12       79.76      1.56 o 
   1 -11   3      219.37      187.34      2.27 o 
   2 -11   3      197.82      163.64      2.27 o 
   3 -11   3        7.47        5.39      0.71 o 
   4 -11   3       25.09       30.68      3.12 o 
   5 -11   3       72.64       66.23      5.82 o 
   6 -11   3        0.10        0.25      0.37 o 
   7 -11   3        2.26        2.84      0.57 o 
   8 -11   3        4.37        5.49      0.71 o 
   9 -11   3      104.43      115.18      1.21 o 
  -5 -10   3        3.42        5.96      0.57 o 
  -4 -10   3        1.86        1.42      0.57 o 
  -3 -10   3       15.19       15.19      0.99 o 
  -2 -10   3       18.08       24.84      1.14 o 
  -1 -10   3       59.05       61.60      1.56 o 
   0 -10   3       17.99       23.67      2.06 o 
   1 -10   3       52.54       50.81      1.42 o 
   2 -10   3       21.84       27.66      3.05 o 
   3 -10   3      145.42      120.02     11.00 o 
   4 -10   3       41.58       50.67      1.28 o 
   5 -10   3       99.20      106.02      1.85 o 
   6 -10   3       69.01       60.03      1.42 o 
   7 -10   3       91.64       89.84      1.70 o 
   8 -10   3       38.62       44.28      1.14 o 
   9 -10   3        0.24        0.57      0.43 o 
  10 -10   3        1.32        1.14      0.28 o 
  -6  -9   3        0.33        0.43      0.57 o 
  -5  -9   3       16.65       12.99      0.64 o 
  -4  -9   3       46.20       38.18      1.28 o 
  -3  -9   3       32.25       36.47      1.28 o 
  -2  -9   3      193.01      165.48      2.27 o 
  -1  -9   3       55.18       56.57      1.70 o 
   0  -9   3       37.70       36.27      0.68 o 
   1  -9   3       23.10       24.67      0.51 o 
   2  -9   3       51.12       47.26      2.55 o 
   3  -9   3       81.84       84.45      2.34 o 
   4  -9   3       14.96       13.89      0.75 o 
   5  -9   3       10.92       11.50      0.71 o 
   6  -9   3      265.82      273.06      2.84 o 
   7  -9   3       20.31       27.82      1.14 o 
   8  -9   3       35.26       30.94      0.99 o 
   9  -9   3        0.02        0.00      0.43 o 
  10  -9   3        1.48        1.85      0.43 o 
  -7  -8   3        0.44        1.28      0.43 o 
  -6  -8   3       19.88       16.55      0.55 o 
  -5  -8   3       62.13       67.70      1.42 o 
  -4  -8   3       12.72        8.09      0.85 o 
  -3  -8   3       53.01       60.74      1.56 o 
  -2  -8   3       47.13       47.43      0.79 o 
  -1  -8   3        4.48        9.44      0.48 o 
   0  -8   3      229.81      211.41      3.19 o 
   1  -8   3      348.59      336.22      4.54 o 
   2  -8   3        0.73       -0.28      0.70 o 
   3  -8   3        4.57        7.61      0.57 o 
   4  -8   3       19.38       26.53      0.84 o 
   5  -8   3       13.89        7.38      0.71 o 
   6  -8   3       16.39       17.03      0.85 o 
   7  -8   3        0.46       -0.14      0.57 o 
   8  -8   3       15.69       12.92      0.85 o 
   9  -8   3       16.07       17.46      0.85 o 
  10  -8   3        0.00        0.28      0.43 o 
  -8  -7   3        6.86        7.31      0.71 o 
  -7  -7   3        0.21        0.79      0.44 o 
  -6  -7   3        4.45        5.29      0.39 o 
  -5  -7   3      112.65      129.14      4.47 o 
  -4  -7   3       19.43       26.79      2.55 o 
  -3  -7   3       17.26       17.08      0.55 o 
  -2  -7   3      112.45      112.98      2.98 o 
  -1  -7   3        0.07        2.84      0.85 o 
   0  -7   3        1.88        5.25      0.85 o 
   1  -7   3      424.77      420.84      8.30 o 
   2  -7   3        0.11       -0.55      0.55 o 
   3  -7   3      125.81      120.21      2.70 o 
   4  -7   3       35.89       51.80      1.99 o 
   5  -7   3      153.89      161.34      1.53 o 
   6  -7   3      234.46      224.28      2.84 o 
   7  -7   3       12.06       10.92      0.64 o 
   8  -7   3        1.63        0.78      0.40 o 
   9  -7   3       10.60        9.79      0.50 o 
  10  -7   3        0.10        0.14      0.43 o 
  -8  -6   3        5.62        4.64      0.44 o 
  -7  -6   3       75.61       81.36      2.06 o 
  -6  -6   3       60.22       58.85      2.91 o 
  -5  -6   3        0.54        3.55      0.71 o 
  -4  -6   3       24.03       22.35      0.84 o 
  -3  -6   3      335.76      313.51      4.83 o 
  -2  -6   3      148.29      137.24      2.98 o 
  -1  -6   3       39.39       62.87      1.85 o 
   0  -6   3       33.55       74.79      1.99 o 
   1  -6   3      110.87       80.19      5.32 o 
   2  -6   3      243.31      259.83      2.46 o 
   3  -6   3        0.07        3.26      0.71 o 
   4  -6   3      901.14     1030.09      7.81 o 
   5  -6   3       25.43       22.87      0.52 o 
   6  -6   3        0.05       -0.38      0.38 o 
   7  -6   3       50.28       41.87      0.90 o 
   8  -6   3       31.62       34.49      0.80 o 
   9  -6   3        1.84        0.92      0.40 o 
  10  -6   3        4.42        4.31      0.34 o 
  -9  -5   3       47.74       49.49      2.27 o 
  -8  -5   3        6.67       11.78      0.85 o 
  -7  -5   3        4.32        1.18      0.44 o 
  -6  -5   3       12.83       22.21      2.63 o 
  -5  -5   3        4.53        3.24      0.60 o 
  -4  -5   3        0.09        2.84      0.85 o 
  -3  -5   3      157.56      170.73      3.41 o 
  -2  -5   3     1003.95     1145.33      7.81 o 
  -1  -5   3        8.43       16.32      1.14 o 
   0  -5   3     1076.40     1221.33     42.15 o 
   1  -5   3     1438.48     1634.40      5.32 o 
   2  -5   3     2633.62     2775.31     76.43 o 
   3  -5   3       12.12       24.98      1.21 o 
   4  -5   3      304.39      304.98     11.35 o 
   5  -5   3       45.70       40.12      1.99 o 
   6  -5   3       62.28       73.43      1.04 o 
   7  -5   3       21.80       33.37      0.80 o 
   8  -5   3        3.41        2.73      0.40 o 
   9  -5   3        7.21        3.19      0.40 o 
  10  -5   3        4.06        3.49      0.30 o 
 -10  -4   3        3.39        4.48      0.30 o 
  -9  -4   3        0.67        0.57      0.71 o 
  -8  -4   3        0.23       -0.57      0.71 o 
  -7  -4   3        1.97        0.99      0.71 o 
  -6  -4   3       90.97       76.73      2.41 o 
  -5  -4   3      136.47      159.81      3.41 o 
  -4  -4   3      100.99      139.65      2.98 o 
  -3  -4   3     1899.86     1844.31      9.65 o 
  -2  -4   3       23.63       28.53      1.28 o 
  -1  -4   3      500.72      419.53      3.97 o 
   0  -4   3      970.92      918.92      5.04 o 
   1  -4   3       55.44       64.07      0.84 o 
   2  -4   3      555.35      578.07      4.68 o 
   3  -4   3        0.10        1.33      0.35 o 
   4  -4   3      123.96      128.25      1.81 o 
   5  -4   3     1141.74     1224.81      8.52 o 
   6  -4   3       29.44       37.73      0.75 o 
   7  -4   3       22.21       11.32      0.56 o 
   8  -4   3       64.41       63.45      1.00 o 
   9  -4   3       43.92       36.82      0.75 o 
  10  -4   3        0.01        0.28      0.43 o 
 -11  -3   3        0.06        0.43      0.20 o 
 -10  -3   3       41.62       38.46      0.99 o 
  -9  -3   3        1.04        1.14      0.71 o 
  -8  -3   3        5.51        3.55      0.85 o 
  -7  -3   3        2.22        2.27      0.85 o 
  -6  -3   3        3.31       16.79      4.83 o 
  -5  -3   3     2272.47     2168.46     11.21 o 
  -4  -3   3      342.64      375.35     24.34 o 
  -3  -3   3     1057.86      968.06     39.24 o 
  -2  -3   3        1.82       23.58      0.85 o 
  -1  -3   3      402.12      534.06      3.97 o 
   0  -3   3       50.52       50.01      3.12 o 
   1  -3   3      125.60      205.51      2.34 o 
   2  -3   3        0.60        2.57      0.29 o 
   3  -3   3     2130.67     2334.96     48.18 o 
   4  -3   3        0.80        8.34      0.58 o 
   5  -3   3       26.32       28.95      1.56 o 
   6  -3   3        2.13        1.35      0.49 o 
   7  -3   3      147.44      132.34      1.35 o 
   8  -3   3       20.83       25.70      0.70 o 
   9  -3   3        0.07        0.30      0.34 o 
  10  -3   3       50.28       49.96      0.99 o 
 -11  -2   3        9.05       14.05      0.57 o 
 -10  -2   3       14.20       20.01      0.99 o 
  -9  -2   3       10.84        9.65      0.85 o 
  -8  -2   3       16.85       17.74      1.14 o 
  -7  -2   3       34.25       33.92      1.14 o 
  -6  -2   3        4.39        9.65      3.12 o 
  -5  -2   3        0.71        2.01      0.50 o 
  -4  -2   3        8.87       22.67      0.78 o 
  -3  -2   3       13.77       33.17      0.58 o 
  -2  -2   3      908.31      896.01      2.55 o 
  -1  -2   3      978.55      889.14      7.66 o 
   0  -2   3       34.23       13.35      0.23 o 
   1  -2   3     2957.22     2812.15      5.32 o 
   2  -2   3     2947.00     2992.49      6.47 o 
   3  -2   3        0.02        1.99      0.85 o 
   4  -2   3        7.84       11.21      1.14 o 
   5  -2   3      202.63      207.07      3.83 o 
   6  -2   3       47.28       37.10      0.75 o 
   7  -2   3       17.68       22.86      0.70 o 
   8  -2   3       29.85       30.34      1.85 o 
   9  -2   3       25.03       27.82      0.99 o 
  10  -2   3       18.40       18.88      0.57 o 
 -11  -1   3       18.68       15.61      0.71 o 
 -10  -1   3        1.47        0.99      0.71 o 
  -9  -1   3       36.56       32.78      1.28 o 
  -8  -1   3       32.82       29.66      1.14 o 
  -7  -1   3        1.54        8.38      2.48 o 
  -6  -1   3       41.52       39.85      1.13 o 
  -5  -1   3        6.68        9.45      0.60 o 
  -4  -1   3        6.17       13.66      0.61 o 
  -3  -1   3      134.30       99.36      1.10 o 
  -2  -1   3        8.78       14.78      0.57 o 
  -1  -1   3      360.44      288.50      1.48 o 
   0  -1   3     1161.01      923.36      3.26 o 
   1  -1   3      779.10      828.70      4.12 o 
   2  -1   3      782.23      752.34      4.83 o 
   3  -1   3      170.14      151.15      2.70 o 
   4  -1   3        3.44       20.44      1.42 o 
   5  -1   3      551.90      501.13      5.96 o 
   6  -1   3      119.19      120.89      1.26 o 
   7  -1   3       27.55       25.78      0.70 o 
   8  -1   3        0.40        0.21      0.40 o 
   9  -1   3        5.91        4.47      0.57 o 
  10  -1   3        0.52        0.28      0.28 o 
 -12   0   3        1.38        1.70      0.43 o 
 -11   0   3        1.04        0.28      0.57 o 
 -10   0   3        0.37        0.24      0.44 o 
  -9   0   3        8.50       11.21      0.99 o 
  -8   0   3      147.97      151.90      2.70 o 
  -7   0   3      242.71      240.51      4.54 o 
  -6   0   3      396.94      426.99     13.70 o 
  -5   0   3      452.65      465.14     15.61 o 
  -4   0   3      809.41      989.26      3.83 o 
  -3   0   3     3117.66     2899.94      4.65 o 
  -2   0   3    14789.85    13860.21    332.46 o 
  -1   0   3        7.56       38.32      0.71 o 
   0   0   3     1651.01     1426.20      4.97 o 
   1   0   3        0.49        0.14      0.43 o 
   2   0   3        0.96        3.69      0.71 o 
   3   0   3       81.32       77.77      2.13 o 
   4   0   3      299.12      397.39      4.97 o 
   5   0   3       44.34       44.29      0.80 o 
   6   0   3      180.25      171.15      3.34 o 
   7   0   3       16.14       13.08      0.60 o 
   8   0   3       10.92       14.30      0.99 o 
   9   0   3       15.64       10.73      0.40 o 
 -12   1   3       21.50       22.85      0.71 o 
 -11   1   3        2.28        3.12      0.57 o 
 -10   1   3        0.47        1.28      0.71 o 
  -9   1   3       48.05       39.74      1.28 o 
  -8   1   3      209.44      229.50      3.90 o 
  -7   1   3      508.99      538.57      4.75 o 
  -6   1   3       35.87       49.25      1.85 o 
  -5   1   3      170.19      297.16     82.60 o 
  -4   1   3     1544.71     1620.60     29.02 o 
  -3   1   3       21.18       23.96      0.57 o 
  -2   1   3     1499.32     1370.88     12.28 o 
  -1   1   3      185.31      175.84      1.85 o 
   0   1   3      109.14      146.04      1.99 o 
   1   1   3      971.94      815.92      5.11 o 
   2   1   3     1448.40     1337.92      7.66 o 
   3   1   3      361.44      357.37      4.54 o 
   4   1   3      181.23      135.11      3.12 o 
   5   1   3      368.58      427.87      2.90 o 
   6   1   3      222.25      212.54      6.81 o 
   7   1   3       70.21       59.84      1.06 o 
   8   1   3        1.29        1.14      0.40 o 
   9   1   3       24.17       31.22      0.85 o 
 -12   2   3       13.82       14.05      0.71 o 
 -11   2   3        1.42        1.42      0.57 o 
 -10   2   3        0.13        2.13      0.71 o 
  -9   2   3      376.37      371.63      2.41 o 
  -8   2   3      132.82      155.76      2.46 o 
  -7   2   3     2835.63     2866.59     12.63 o 
  -6   2   3     3567.98     3845.58     13.48 o 
  -5   2   3      308.97      321.17      3.55 o 
  -4   2   3     1016.31      997.97     45.98 o 
  -3   2   3      494.54      495.04      2.63 o 
  -2   2   3        3.86        4.38      1.35 o 
  -1   2   3      251.08      216.86      2.41 o 
   0   2   3       14.72       29.09      1.14 o 
   1   2   3     5819.63     5474.44     14.62 o 
   2   2   3     1818.18     1895.11      9.79 o 
   3   2   3      181.43      263.41      4.12 o 
   4   2   3       51.58       57.70      0.90 o 
   5   2   3       81.06       84.33      1.16 o 
   6   2   3       37.20       40.95      0.90 o 
   7   2   3        5.72        9.16      0.85 o 
   8   2   3        0.13        0.14      0.34 o 
   9   2   3       50.91       53.36      0.71 o 
 -12   3   3        4.36        5.75      0.40 o 
 -11   3   3       66.49       64.72      1.42 o 
 -10   3   3        6.60        9.51      0.85 o 
  -9   3   3        0.80       -0.14      0.64 o 
  -8   3   3      576.12      641.79      9.93 o 
  -7   3   3       64.65       69.54      2.27 o 
  -6   3   3      184.54      196.71      3.12 o 
  -5   3   3      293.03      296.46      2.91 o 
  -4   3   3       36.27       59.48      1.05 o 
  -3   3   3      625.42      663.17      3.41 o 
  -2   3   3       62.33       56.23      1.28 o 
  -1   3   3      533.98      494.75      3.97 o 
   0   3   3      430.59      352.97      3.69 o 
   1   3   3      101.06      103.18      2.27 o 
   2   3   3        4.76        6.39      0.99 o 
   3   3   3        2.35        1.70      0.99 o 
   4   3   3        0.77        0.74      0.38 o 
   5   3   3       23.27       23.13      0.70 o 
   6   3   3        2.08        4.62      0.50 o 
   7   3   3        3.39        5.90      1.35 o 
   8   3   3       48.67       43.34      0.58 o 
 -13   4   3        8.56        5.68      0.43 o 
 -12   4   3        6.05        2.55      0.34 o 
 -11   4   3       56.95       50.81      1.28 o 
 -10   4   3        0.04        0.71      0.57 o 
  -9   4   3      995.44      928.33      5.95 o 
  -8   4   3      146.96      163.96      3.59 o 
  -7   4   3      352.83      325.21      3.11 o 
  -6   4   3       19.87       19.73      1.21 o 
  -5   4   3       83.37       91.76      1.51 o 
  -4   4   3      365.11      390.01      3.97 o 
  -3   4   3        9.63        6.62      0.55 o 
  -2   4   3        2.38       11.24      0.65 o 
  -1   4   3     1860.77     1983.39      8.94 o 
   0   4   3      225.88      272.92      3.69 o 
   1   4   3       91.22      100.06      2.41 o 
   2   4   3        7.01        5.82      1.14 o 
   3   4   3       15.06       16.02      0.92 o 
   4   4   3        3.05        9.75      0.55 o 
   5   4   3       28.70       23.44      1.49 o 
   6   4   3        2.63        2.61      0.50 o 
   7   4   3       57.68       65.12      2.20 o 
 -13   5   3        8.88        9.23      0.43 o 
 -12   5   3        6.60       14.66      0.92 o 
 -11   5   3        0.94        0.14      0.43 o 
 -10   5   3        1.75        0.57      0.57 o 
  -9   5   3        2.38       -0.14      0.60 o 
  -8   5   3       52.59       44.84      1.28 o 
  -7   5   3      177.75      194.28      3.48 o 
  -6   5   3       36.81       54.89      1.35 o 
  -5   5   3        5.25        2.05      0.55 o 
  -4   5   3        3.72        2.76      1.35 o 
  -3   5   3      147.82      171.30      2.48 o 
  -2   5   3     2927.69     2870.66     11.00 o 
  -1   5   3       86.61       67.84      1.99 o 
   0   5   3        2.38        2.84      0.85 o 
   1   5   3        3.09        6.10      0.99 o 
   2   5   3       45.28       60.92      2.77 o 
   3   5   3      138.82      142.41      1.85 o 
   4   5   3       23.32       19.81      0.70 o 
   5   5   3       10.47        6.32      0.50 o 
   6   5   3       17.70       18.17      0.60 o 
   7   5   3        3.24        3.12      0.43 o 
 -13   6   3        7.31        9.65      0.43 o 
 -12   6   3       10.51       11.50      0.71 o 
 -11   6   3        4.41        4.17      0.57 o 
 -10   6   3       18.84       14.91      0.60 o 
  -9   6   3        8.51        9.14      0.45 o 
  -8   6   3        0.06        0.94      0.33 o 
  -7   6   3       10.03        9.23      0.80 o 
  -6   6   3        1.28        0.15      0.65 o 
  -5   6   3      361.80      303.86      4.47 o 
  -4   6   3     1270.67     1209.32     12.70 o 
  -3   6   3      306.84      293.39      2.86 o 
  -2   6   3       22.57       29.95      1.56 o 
  -1   6   3      255.94      244.68      3.83 o 
   0   6   3      269.06      247.23      4.12 o 
   1   6   3       56.65       52.24      1.07 o 
   2   6   3       14.71       15.14      0.76 o 
   3   6   3        2.28        1.28      0.57 o 
   4   6   3        2.68        4.83      0.50 o 
   5   6   3        0.99        0.85      0.40 o 
   6   6   3        4.73        3.59      0.34 o 
 -13   7   3        0.60        0.14      0.28 o 
 -12   7   3        0.54        0.85      0.43 o 
 -11   7   3       16.05       17.53      1.14 o 
 -10   7   3       31.54       35.76      0.99 o 
  -9   7   3      173.85      161.79      2.13 o 
  -8   7   3        2.46        5.58      0.53 o 
  -7   7   3       32.12       31.05      0.76 o 
  -6   7   3        3.80        2.82      0.85 o 
  -5   7   3      254.50      248.79      4.12 o 
  -4   7   3        1.33        3.67      0.65 o 
  -3   7   3       92.11       82.04      1.71 o 
  -2   7   3       10.15        8.80      1.14 o 
  -1   7   3       10.96       19.20      0.73 o 
   0   7   3     1161.55     1113.98      4.52 o 
   1   7   3      101.65       89.71      3.05 o 
   2   7   3       20.80       14.62      0.85 o 
   3   7   3       45.67       56.91      1.42 o 
   4   7   3       16.07       25.13      0.70 o 
   5   7   3        0.98        0.71      0.30 o 
 -12   8   3        2.39        1.42      0.43 o 
 -11   8   3        2.76        2.91      0.40 o 
 -10   8   3        2.14        2.36      0.40 o 
  -9   8   3       35.28       32.15      1.56 o 
  -8   8   3      153.97      149.16      1.99 o 
  -7   8   3        5.24        7.41      1.13 o 
  -6   8   3      112.43      110.99      1.04 o 
  -5   8   3        3.73        8.62      0.78 o 
  -4   8   3       70.71       70.20      1.02 o 
  -3   8   3       18.86       17.24      0.96 o 
  -2   8   3      564.85      575.84      2.65 o 
  -1   8   3      271.43      267.05      8.16 o 
   0   8   3      393.56      384.51      3.12 o 
   1   8   3        3.35        1.28      0.57 o 
   2   8   3        5.20        8.37      0.71 o 
   3   8   3        5.71        5.26      0.50 o 
   4   8   3       52.43       69.16      1.70 o 
   5   8   3        1.78        2.13      0.43 o 
 -12   9   3        0.00       -0.03      0.24 o 
 -11   9   3       16.83       18.73      0.71 o 
 -10   9   3        4.74        1.85      0.34 o 
  -9   9   3       29.26       34.63      0.99 o 
  -8   9   3       23.89       20.54      0.65 o 
  -7   9   3        4.48        5.96      0.50 o 
  -6   9   3        1.09        1.21      0.40 o 
  -5   9   3       16.15       16.39      0.56 o 
  -4   9   3        9.69        8.76      0.50 o 
  -3   9   3     1570.65     1504.39      4.57 o 
  -2   9   3      823.20      810.06      4.90 o 
  -1   9   3       11.39        9.02      0.60 o 
   0   9   3       15.28       12.49      0.85 o 
   1   9   3        0.14        0.43      0.57 o 
   2   9   3        0.29        0.71      0.57 o 
   3   9   3        2.21        2.93      0.40 o 
   4   9   3        6.51        8.52      0.43 o 
 -12  10   3       11.32       12.06      0.57 o 
 -11  10   3       26.91       27.96      0.85 o 
 -10  10   3        0.19        0.06      0.34 o 
  -9  10   3        0.01        0.99      0.40 o 
  -8  10   3        1.28        2.04      0.44 o 
  -7  10   3      126.94      126.52      2.84 o 
  -6  10   3      163.67      155.98      1.55 o 
  -5  10   3        8.81        9.50      0.78 o 
  -4  10   3      355.31      341.78      3.41 o 
  -3  10   3      189.50      167.89      1.65 o 
  -2  10   3       86.14       71.39      1.56 o 
  -1  10   3        0.32        0.46      0.44 o 
   0  10   3        1.95        1.56      0.57 o 
   1  10   3      176.67      168.32      2.13 o 
   2  10   3       14.60       14.70      0.50 o 
   3  10   3        5.85        6.67      0.43 o 
 -11  11   3        3.16        3.12      0.43 o 
 -10  11   3        2.86        2.13      0.57 o 
  -9  11   3       61.30       51.97      1.99 o 
  -8  11   3        0.65        0.43      0.34 o 
  -7  11   3       43.77       36.84      0.80 o 
  -6  11   3       26.35       25.11      1.21 o 
  -5  11   3       64.45       61.95      1.00 o 
  -4  11   3        3.33        3.41      0.50 o 
  -3  11   3        0.43        0.14      0.57 o 
  -2  11   3        1.02        1.07      0.44 o 
  -1  11   3        1.55        1.42      0.57 o 
   0  11   3        0.29        0.43      0.57 o 
   1  11   3      112.21      142.93      1.42 o 
 -10  12   3        6.21        6.24      0.57 o 
  -9  12   3        8.02        8.17      0.32 o 
  -8  12   3        5.10        5.24      0.43 o 
  -7  12   3        7.09        7.66      0.38 o 
  -6  12   3        0.02        0.07      0.40 o 
  -5  12   3        0.03       -0.14      0.40 o 
  -4  12   3        1.32        0.57      0.57 o 
  -3  12   3        0.02        0.85      0.57 o 
  -2  12   3       19.61       20.58      0.85 o 
  -1  12   3       65.88       62.59      1.14 o 
   0  12   3        5.60        6.53      0.30 o 
  -9  13   3        0.36        0.57      0.43 o 
  -8  13   3        0.10        0.05      0.25 o 
  -7  13   3       15.55       15.99      0.64 o 
  -6  13   3        1.84        1.70      0.43 o 
  -5  13   3       11.89       14.98      0.50 o 
  -4  13   3        4.13        3.26      0.43 o 
  -3  13   3       24.94       31.08      0.85 o 
  -2  13   3        4.88        5.68      0.43 o 
  -6  14   3        0.12        0.00      0.28 o 
  -5  14   3        3.25        4.12      0.43 o 
   2 -14   4       14.40       18.59      0.57 o 
   3 -14   4       41.51       42.01      0.85 o 
   4 -14   4        6.48        8.23      0.57 o 
  -1 -13   4        0.44        0.14      0.43 o 
   0 -13   4       14.66       19.30      0.71 o 
   1 -13   4        4.75        5.96      0.57 o 
   2 -13   4        0.74        0.43      0.57 o 
   3 -13   4        1.65        2.27      0.57 o 
   4 -13   4        1.25        2.13      0.57 o 
   5 -13   4        0.75        0.57      0.57 o 
   6 -13   4        7.37       11.21      0.57 o 
  -3 -12   4        0.77        0.00      0.43 o 
  -2 -12   4        0.55        0.43      0.57 o 
  -1 -12   4        1.28        1.28      0.57 o 
   0 -12   4       15.27       23.56      0.99 o 
   1 -12   4       22.32       19.44      0.85 o 
   2 -12   4       32.83       35.62      1.14 o 
   3 -12   4       23.09       22.57      0.99 o 
   4 -12   4       28.37       34.49      3.41 o 
   5 -12   4       39.62       46.32      3.12 o 
   6 -12   4        2.54        3.28      0.64 o 
   7 -12   4        0.48        1.21      0.30 o 
   8 -12   4       21.34       18.45      0.57 o 
  -4 -11   4        3.01        1.42      0.57 o 
  -3 -11   4        0.07        2.70      0.71 o 
  -2 -11   4        0.03        0.99      0.71 o 
  -1 -11   4        0.59        0.43      0.71 o 
   0 -11   4       95.74       90.56      5.18 o 
   1 -11   4        3.27        0.91      0.44 o 
   2 -11   4       89.47       83.88      1.56 o 
   3 -11   4        0.72        0.62      0.37 o 
   4 -11   4       42.49       38.12      3.34 o 
   5 -11   4        5.99        8.72      0.55 o 
   6 -11   4        4.92        4.98      0.64 o 
   7 -11   4        1.49        0.92      0.40 o 
   8 -11   4       31.63       33.52      1.42 o 
  -5 -10   4       10.86       21.71      0.85 o 
  -4 -10   4       19.35       15.61      0.85 o 
  -3 -10   4       92.70       73.66      1.56 o 
  -2 -10   4      172.63      144.48      2.13 o 
  -1 -10   4       19.21       13.77      0.71 o 
   0 -10   4        9.00        7.90      0.64 o 
   1 -10   4       77.33       82.28      2.98 o 
   2 -10   4       99.83      100.83      8.80 o 
   3 -10   4       61.36       46.50      3.26 o 
   4 -10   4        0.00        0.36      0.44 o 
   5 -10   4       56.18       48.11      1.28 o 
   6 -10   4      612.29      629.29      4.26 o 
   7 -10   4       73.68       73.94      1.42 o 
   8 -10   4       54.11       64.40      3.83 o 
   9 -10   4       24.21       31.79      0.71 o 
  -6  -9   4        6.81        4.12      0.57 o 
  -5  -9   4      108.20      119.64      1.70 o 
  -4  -9   4      177.62      170.03      2.27 o 
  -3  -9   4       37.48       51.09      1.42 o 
  -2  -9   4      128.47      105.67      3.76 o 
  -1  -9   4       60.68       61.11      0.95 o 
   0  -9   4       16.23       18.96      0.93 o 
   1  -9   4        2.65        2.97      0.50 o 
   2  -9   4        8.96       10.63      0.78 o 
   3  -9   4       58.27       64.05      1.56 o 
   4  -9   4       43.30       36.76      1.14 o 
   5  -9   4      106.72      110.13      1.85 o 
   6  -9   4        7.40        5.39      0.71 o 
   7  -9   4        0.12        0.14      0.57 o 
   8  -9   4        4.17        5.96      0.57 o 
   9  -9   4        0.15        0.14      0.43 o 
  -7  -8   4        0.09        0.57      0.57 o 
  -6  -8   4       47.25       48.00      0.78 o 
  -5  -8   4      192.72      216.46      6.46 o 
  -4  -8   4        0.14        1.14      0.44 o 
  -3  -8   4       49.88       54.26      1.42 o 
  -2  -8   4       10.38       11.10      0.51 o 
  -1  -8   4        2.17        0.54      0.32 o 
   0  -8   4       27.05       24.81      0.63 o 
   1  -8   4      217.82      201.30      3.05 o 
   2  -8   4       50.78       50.56      2.63 o 
   3  -8   4       41.10       49.82      1.28 o 
   4  -8   4      257.20      268.66      2.84 o 
   5  -8   4       89.35       78.77      1.56 o 
   6  -8   4      157.42      160.23      2.27 o 
   7  -8   4        0.16        0.28      0.57 o 
   8  -8   4        4.36        2.41      0.57 o 
   9  -8   4        0.00        0.14      0.43 o 
  10  -8   4        5.58        6.95      0.43 o 
  -8  -7   4       20.98       18.57      0.92 o 
  -7  -7   4       50.71       68.61      2.06 o 
  -6  -7   4        4.10        4.12      0.64 o 
  -5  -7   4      205.46      219.33      7.59 o 
  -4  -7   4        0.13        0.80      0.44 o 
  -3  -7   4       70.22       65.88      1.01 o 
  -2  -7   4       55.27       59.07      0.76 o 
  -1  -7   4       13.51       21.86      1.42 o 
   0  -7   4       50.65       40.59      1.70 o 
   1  -7   4        0.07        2.41      0.85 o 
   2  -7   4        0.10        0.28      0.99 o 
   3  -7   4       36.18       28.53      1.42 o 
   4  -7   4       22.83       12.35      0.71 o 
   5  -7   4        8.57       11.01      0.50 o 
   6  -7   4       58.74       57.66      1.42 o 
   7  -7   4        0.88        0.21      0.40 o 
   8  -7   4       17.24       16.68      0.60 o 
   9  -7   4        0.04       -0.14      0.43 o 
  10  -7   4        0.99        1.42      0.28 o 
  -9  -6   4       28.36       31.36      0.99 o 
  -8  -6   4        1.57        4.64      0.44 o 
  -7  -6   4       85.15      101.78      1.99 o 
  -6  -6   4       51.93       38.75      1.28 o 
  -5  -6   4        2.70        2.27      0.71 o 
  -4  -6   4        5.53       11.33      0.39 o 
  -3  -6   4      119.80      112.55      2.98 o 
  -2  -6   4       40.40       56.91      1.99 o 
  -1  -6   4        3.20        3.69      0.85 o 
   0  -6   4      405.03      455.29      4.97 o 
   1  -6   4      352.77      332.33     11.00 o 
   2  -6   4      193.83      209.56      3.97 o 
   3  -6   4        0.02        4.61      0.78 o 
   4  -6   4       93.29      102.33      2.55 o 
   5  -6   4      169.33      160.60      1.51 o 
   6  -6   4       62.80       56.49      1.00 o 
   7  -6   4        1.58        0.43      0.40 o 
   8  -6   4       23.97       24.03      0.99 o 
   9  -6   4        0.43        0.79      0.34 o 
 -10  -5   4        9.81        6.39      0.30 o 
  -9  -5   4        4.62        5.09      0.44 o 
  -8  -5   4       12.72       11.92      0.85 o 
  -7  -5   4        2.40        1.56      0.71 o 
  -6  -5   4        0.25        1.56      0.71 o 
  -5  -5   4        1.92        4.18      0.60 o 
  -4  -5   4       44.11       49.25      1.99 o 
  -3  -5   4        0.02        5.68      0.85 o 
  -2  -5   4      253.10      283.42      3.97 o 
  -1  -5   4       24.85       43.43      1.56 o 
   0  -5   4      226.30      269.20      7.03 o 
   1  -5   4     1330.87     1421.86     11.00 o 
   2  -5   4       47.58       65.64      3.05 o 
   3  -5   4        0.91        5.88      0.55 o 
   4  -5   4       54.17       82.32      2.13 o 
   5  -5   4       60.45       59.81      0.74 o 
   6  -5   4       13.42       10.82      0.41 o 
   7  -5   4       16.58       12.81      0.55 o 
   8  -5   4       15.40       10.80      0.50 o 
   9  -5   4       45.28       47.69      0.75 o 
  10  -5   4       15.09       16.89      0.57 o 
 -10  -4   4        3.88        1.66      0.40 o 
  -9  -4   4        6.83        5.39      0.71 o 
  -8  -4   4        7.95        5.54      0.85 o 
  -7  -4   4        0.92       -0.28      0.71 o 
  -6  -4   4        0.16        1.09      0.63 o 
  -5  -4   4      590.89      522.14      5.96 o 
  -4  -4   4       24.42       23.84      1.42 o 
  -3  -4   4        7.21        7.38      0.99 o 
  -2  -4   4     1480.82     1510.93      8.23 o 
  -1  -4   4     4095.03     3828.34     57.98 o 
   0  -4   4        6.55        4.67      0.38 o 
   1  -4   4       15.22       12.14      1.77 o 
   2  -4   4      116.31      108.80      1.35 o 
   3  -4   4      602.66      770.48      5.18 o 
   4  -4   4      716.06      780.34      9.86 o 
   5  -4   4      109.67      113.63      0.88 o 
   6  -4   4      100.10       79.88      0.91 o 
   7  -4   4       14.27       10.26      0.41 o 
   8  -4   4        6.08        3.57      0.40 o 
   9  -4   4        0.08       -0.14      0.43 o 
  10  -4   4       12.97       15.75      0.57 o 
 -11  -3   4        4.29        6.53      0.30 o 
 -10  -3   4        0.84        0.28      0.57 o 
  -9  -3   4        1.18        0.43      0.71 o 
  -8  -3   4        8.88        8.09      0.99 o 
  -7  -3   4       98.95      123.90      1.99 o 
  -6  -3   4       29.39       35.38      1.92 o 
  -5  -3   4        0.26        5.96      0.99 o 
  -4  -3   4        1.27       12.06      0.99 o 
  -3  -3   4      392.31      390.86      3.97 o 
  -2  -3   4      161.58      191.58      3.69 o 
  -1  -3   4       77.36       85.94      2.13 o 
   0  -3   4       27.79       18.45      0.44 o 
   1  -3   4      151.74      141.91      4.97 o 
   2  -3   4     1320.64     1564.24      4.10 o 
   3  -3   4       26.00       64.35      4.19 o 
   4  -3   4      193.44      228.03      7.59 o 
   5  -3   4      179.77      155.83      1.06 o 
   6  -3   4        0.12        0.43      0.40 o 
   7  -3   4       10.38        5.67      0.85 o 
   8  -3   4        7.53        9.44      0.50 o 
   9  -3   4      138.41      131.00      1.70 o 
  10  -3   4      104.60       98.64      0.99 o 
 -11  -2   4        6.85        4.68      0.57 o 
 -10  -2   4       14.75       14.19      0.85 o 
  -9  -2   4       85.59       93.24      1.85 o 
  -8  -2   4       79.71      137.52      2.13 o 
  -7  -2   4      419.45      448.48      3.41 o 
  -6  -2   4        5.19       14.05      1.14 o 
  -5  -2   4      312.20      319.05      4.97 o 
  -4  -2   4       59.16       81.83      0.96 o 
  -3  -2   4     1297.23     1395.14      4.36 o 
  -2  -2   4      233.30      354.21      1.69 o 
  -1  -2   4     2000.87     2106.30     10.01 o 
   0  -2   4      933.09      833.66      1.86 o 
   1  -2   4     1150.69     1339.81      4.30 o 
   2  -2   4        6.69       10.76      2.20 o 
   3  -2   4      644.62      732.33      5.96 o 
   4  -2   4      213.59      216.21      8.30 o 
   5  -2   4        9.69       11.04      0.47 o 
   6  -2   4       24.23       22.44      0.70 o 
   7  -2   4       40.74       49.98      0.99 o 
   8  -2   4        6.35        7.03      0.50 o 
   9  -2   4       50.99       50.81      1.14 o 
 -12  -1   4        6.55        6.46      0.30 o 
 -11  -1   4        2.44        3.41      0.57 o 
 -10  -1   4        4.60        6.24      0.85 o 
  -9  -1   4        3.17        3.69      0.85 o 
  -8  -1   4        5.14        2.41      0.85 o 
  -7  -1   4        6.94        7.38      1.28 o 
  -6  -1   4        2.60        6.88      0.55 o 
  -5  -1   4      991.58      952.72     11.21 o 
  -4  -1   4        7.03       10.98      0.58 o 
  -3  -1   4       52.66       39.25      0.80 o 
  -2  -1   4      118.58      175.06      1.17 o 
  -1  -1   4     1867.61     2078.14     11.92 o 
   0  -1   4       86.57       74.42      1.21 o 
   1  -1   4     2373.97     2277.46      7.95 o 
   2  -1   4     2510.83     2402.92      9.65 o 
   3  -1   4        8.33       12.92      1.14 o 
   4  -1   4       41.38       44.99      1.99 o 
   5  -1   4      205.85      229.11      1.92 o 
   6  -1   4        7.61        7.11      0.78 o 
   7  -1   4       30.28       25.48      0.70 o 
   8  -1   4        0.25        0.28      0.57 o 
   9  -1   4        8.48       10.08      0.57 o 
 -12   0   4        2.14        2.13      0.43 o 
 -11   0   4        1.68        1.85      0.57 o 
 -10   0   4        0.01        0.43      0.50 o 
  -9   0   4        0.09        0.71      0.71 o 
  -8   0   4        6.54        4.81      0.66 o 
  -7   0   4        6.58        9.49      1.14 o 
  -6   0   4       10.88       17.35      1.77 o 
  -5   0   4      245.95      278.46      2.34 o 
  -4   0   4      831.50      833.47      2.57 o 
  -3   0   4      871.55      837.63      2.54 o 
  -2   0   4     1692.69     1561.45      3.74 o 
  -1   0   4      901.90      899.80      3.97 o 
   0   0   4     1347.45     1380.64      5.82 o 
   1   0   4        1.26        4.83      0.71 o 
   2   0   4      442.98      383.76      4.26 o 
   3   0   4      236.69      256.88      3.97 o 
   4   0   4     1256.89     1309.25      9.79 o 
   5   0   4        3.12        4.12      0.47 o 
   6   0   4       50.44       42.53      1.06 o 
   7   0   4        6.24        6.61      0.50 o 
   8   0   4        0.70        0.24      0.34 o 
   9   0   4       23.27       25.55      0.71 o 
 -12   1   4        1.03        0.99      0.43 o 
 -11   1   4        6.97        7.24      0.71 o 
 -10   1   4       40.23       32.88      0.85 o 
  -9   1   4      101.27       89.84      1.85 o 
  -8   1   4        5.75        8.87      0.65 o 
  -7   1   4      149.34      175.70      3.41 o 
  -6   1   4      200.29      232.90      3.55 o 
  -5   1   4      142.89      128.81      7.03 o 
  -4   1   4       14.71       15.41      2.55 o 
  -3   1   4       18.20       41.24      0.60 o 
  -2   1   4      899.63      773.17      2.98 o 
  -1   1   4     2193.98     1975.02      6.95 o 
   0   1   4      675.02      667.04      4.54 o 
   1   1   4      142.31      190.89      2.84 o 
   2   1   4      399.61      412.86      4.68 o 
   3   1   4      141.67       98.50      2.70 o 
   4   1   4      397.73      402.72      5.68 o 
   5   1   4        9.54        6.97      0.50 o 
   6   1   4       24.35       23.14      0.70 o 
   7   1   4       44.98       41.56      1.35 o 
   8   1   4        6.74       10.08      0.40 o 
 -13   2   4        1.95        1.85      0.28 o 
 -12   2   4        6.57        4.12      0.57 o 
 -11   2   4       68.76       68.55      1.42 o 
 -10   2   4        0.43        0.28      0.50 o 
  -9   2   4       45.80       41.68      0.81 o 
  -8   2   4        0.87        1.95      0.44 o 
  -7   2   4     1566.04     1614.39      9.65 o 
  -6   2   4      371.98      365.03      4.26 o 
  -5   2   4        1.59        0.00      0.85 o 
  -4   2   4      238.92      267.78      2.04 o 
  -3   2   4      134.82      158.53      2.70 o 
  -2   2   4      131.49       71.71      1.21 o 
  -1   2   4      688.03      646.89      4.54 o 
   0   2   4        0.63        7.24      0.85 o 
   1   2   4      103.05      122.48      2.55 o 
   2   2   4       72.69       58.19      1.99 o 
   3   2   4      329.82      263.55      4.40 o 
   4   2   4       84.88       69.78      0.98 o 
   5   2   4       49.92       48.91      0.92 o 
   6   2   4      177.21      178.38      3.05 o 
   7   2   4       23.01       26.05      0.65 o 
   8   2   4       45.42       51.52      0.85 o 
 -13   3   4        2.16        4.05      0.30 o 
 -12   3   4       11.14       11.78      0.71 o 
 -11   3   4       51.77       63.72      1.42 o 
 -10   3   4      345.18      299.60      3.12 o 
  -9   3   4      401.98      435.84      5.96 o 
  -8   3   4       32.44       34.79      0.98 o 
  -7   3   4      414.77      443.37      5.11 o 
  -6   3   4      441.33      418.99      3.26 o 
  -5   3   4       15.76       21.27      0.78 o 
  -4   3   4      953.97     1052.34     13.13 o 
  -3   3   4        1.02        1.65      0.37 o 
  -2   3   4     3825.66     3590.12     11.35 o 
  -1   3   4     4424.45     4274.19     12.92 o 
   0   3   4      189.73      217.14      3.26 o 
   1   3   4        1.33        2.41      0.85 o 
   2   3   4      155.88      112.26      2.84 o 
   3   3   4      274.61      265.27      1.76 o 
   4   3   4      117.28       93.77      1.77 o 
   5   3   4       49.46       58.33      1.00 o 
   6   3   4       23.46       25.46      1.14 o 
   7   3   4       19.18       26.15      0.99 o 
 -13   4   4       10.55       10.08      0.57 o 
 -12   4   4      108.18      111.94      1.15 o 
 -11   4   4      113.63      100.06      1.85 o 
 -10   4   4      127.28      127.31      2.13 o 
  -9   4   4      425.27      381.24      3.12 o 
  -8   4   4       22.54       26.03      0.74 o 
  -7   4   4      146.56      143.98      3.69 o 
  -6   4   4     1598.29     1578.48     19.23 o 
  -5   4   4      234.61      219.55      3.48 o 
  -4   4   4       52.78       53.64      1.15 o 
  -3   4   4      330.47      282.30      4.33 o 
  -2   4   4      282.19      303.01      3.69 o 
  -1   4   4       96.60       98.92      2.27 o 
   0   4   4      221.12      210.33      3.41 o 
   1   4   4      142.42      131.99      2.98 o 
   2   4   4      173.10      148.50      5.46 o 
   3   4   4        7.13       11.66      0.48 o 
   4   4   4       37.35       32.44      0.80 o 
   5   4   4       52.39       50.32      0.90 o 
   6   4   4       16.03       21.36      0.60 o 
   7   4   4        0.76        0.00      0.24 o 
 -13   5   4        5.69        8.80      0.43 o 
 -12   5   4       78.12       73.45      1.70 o 
 -11   5   4        1.20        1.77      0.44 o 
 -10   5   4        9.59       12.50      0.60 o 
  -9   5   4       13.34       12.44      0.70 o 
  -8   5   4       97.59       94.10      1.22 o 
  -7   5   4        4.22        6.39      0.75 o 
  -6   5   4      246.49      261.16      7.73 o 
  -5   5   4      517.54      546.27      3.81 o 
  -4   5   4      598.31      584.41      8.02 o 
  -3   5   4      512.03      529.78      3.55 o 
  -2   5   4        8.79        4.26      0.99 o 
  -1   5   4      386.26      361.76      4.68 o 
   0   5   4        2.14        1.28      0.99 o 
   1   5   4       15.88       15.04      1.42 o 
   2   5   4      159.12      138.68      1.73 o 
   3   5   4       43.67       50.61      0.95 o 
   4   5   4       46.54       45.00      0.90 o 
   5   5   4       13.48       14.90      0.60 o 
   6   5   4        1.49        3.17      0.34 o 
 -13   6   4        3.46        2.41      0.43 o 
 -12   6   4       22.80       22.14      0.85 o 
 -11   6   4       17.21        9.84      0.71 o 
 -10   6   4       14.68       14.85      1.14 o 
  -9   6   4        5.51        2.86      0.50 o 
  -8   6   4       54.59       45.95      0.73 o 
  -7   6   4      358.12      365.65      2.50 o 
  -6   6   4        2.03        8.52      0.92 o 
  -5   6   4      956.56      883.48      7.10 o 
  -4   6   4      109.46      123.73      1.96 o 
  -3   6   4       30.57       41.02      1.70 o 
  -2   6   4       14.40       17.74      1.28 o 
  -1   6   4       27.71       17.88      1.42 o 
   0   6   4        2.84        4.32      0.38 o 
   1   6   4      102.94       79.86      3.62 o 
   2   6   4       25.88       22.14      0.99 o 
   3   6   4       22.59       18.17      0.70 o 
   4   6   4        6.57        8.59      0.50 o 
   5   6   4       13.64       17.32      0.50 o 
   6   6   4        0.51        0.43      0.28 o 
 -13   7   4        0.29        0.14      0.28 o 
 -12   7   4        0.00       -0.07      0.35 o 
 -11   7   4        3.60        6.67      0.57 o 
 -10   7   4        0.03        0.00      0.57 o 
  -9   7   4       23.13       29.38      0.99 o 
  -8   7   4       21.15       18.54      0.71 o 
  -7   7   4      213.08      219.36      4.06 o 
  -6   7   4      434.10      445.67      5.61 o 
  -5   7   4        0.57        6.10      0.99 o 
  -4   7   4       20.73       26.77      1.56 o 
  -3   7   4      209.09      235.59      4.12 o 
  -2   7   4       17.17       20.30      1.85 o 
  -1   7   4        4.02        4.92      0.44 o 
   0   7   4        9.48        7.48      0.48 o 
   1   7   4       41.14       31.79      1.14 o 
   2   7   4       44.23       41.44      1.28 o 
   3   7   4        6.72        4.86      0.50 o 
   4   7   4        2.95        2.08      0.40 o 
   5   7   4        2.86        4.69      0.30 o 
 -13   8   4        0.20        0.14      0.28 o 
 -12   8   4        2.19        1.43      0.30 o 
 -11   8   4       12.73       14.07      0.57 o 
 -10   8   4       12.50       14.62      1.14 o 
  -9   8   4       11.12        7.52      0.71 o 
  -8   8   4       42.68       38.46      1.14 o 
  -7   8   4      138.47      137.28      2.30 o 
  -6   8   4        5.17        5.67      0.45 o 
  -5   8   4        0.07        1.10      0.38 o 
  -4   8   4        2.07        1.33      0.38 o 
  -3   8   4      185.25      190.13      2.06 o 
  -2   8   4      447.48      443.40      2.46 o 
  -1   8   4        7.07       10.32      0.55 o 
   0   8   4       41.33       34.52      0.99 o 
   1   8   4       22.58       19.16      0.99 o 
   2   8   4       25.46       22.64      0.70 o 
   3   8   4        7.72       13.63      0.50 o 
   4   8   4       10.39       14.24      0.85 o 
 -12   9   4        1.99        1.14      0.43 o 
 -11   9   4       28.35       25.69      0.85 o 
 -10   9   4        0.10        0.14      0.57 o 
  -9   9   4       96.46       93.94      3.41 o 
  -8   9   4       18.71       13.84      0.60 o 
  -7   9   4        0.98        1.21      0.40 o 
  -6   9   4       53.01       61.32      2.20 o 
  -5   9   4       69.63       79.51      1.70 o 
  -4   9   4     1178.19     1102.15     14.62 o 
  -3   9   4      876.96      846.76     18.38 o 
  -2   9   4        4.02        3.41      0.50 o 
  -1   9   4      153.54      119.86      2.98 o 
   0   9   4        5.79        5.39      0.71 o 
   1   9   4       80.24       79.48      1.56 o 
   2   9   4        0.01        0.67      0.34 o 
   3   9   4        0.01        0.43      0.30 o 
 -12  10   4        3.67        3.69      0.43 o 
 -11  10   4        2.90        3.55      0.34 o 
 -10  10   4        0.52        1.30      0.34 o 
  -9  10   4       40.40       42.09      0.80 o 
  -8  10   4        0.01        0.35      0.40 o 
  -7  10   4        6.19        6.54      0.50 o 
  -6  10   4       13.50       18.63      0.65 o 
  -5  10   4       98.97      101.26      1.30 o 
  -4  10   4       10.81        9.15      0.60 o 
  -3  10   4      140.46      127.45      1.99 o 
  -2  10   4       91.83       80.28      1.15 o 
  -1  10   4        4.38        4.83      0.71 o 
   0  10   4       21.83       18.45      0.85 o 
   1  10   4       40.49       37.54      0.70 o 
   2  10   4       62.85       85.46      1.28 o 
 -11  11   4        0.90        1.70      0.43 o 
 -10  11   4       27.57       29.75      0.64 o 
  -9  11   4        0.25        3.49      1.35 o 
  -8  11   4        0.05        0.35      0.40 o 
  -7  11   4      152.93      150.29      1.45 o 
  -6  11   4      325.39      317.86      2.16 o 
  -5  11   4       43.81       43.86      0.90 o 
  -4  11   4        9.91       11.78      0.85 o 
  -3  11   4        3.47        5.11      0.50 o 
  -2  11   4      110.52      100.91      1.70 o 
  -1  11   4        0.54        0.43      0.57 o 
   0  11   4        1.29        2.17      0.30 o 
   1  11   4       17.05       17.88      0.57 o 
 -11  12   4        0.01        0.00      0.28 o 
 -10  12   4        0.03        0.26      0.24 o 
  -9  12   4        0.25        0.49      0.27 o 
  -8  12   4        0.68        1.80      0.34 o 
  -7  12   4       22.44       22.50      0.60 o 
  -6  12   4        9.09        4.86      0.44 o 
  -5  12   4       19.04       20.30      0.60 o 
  -4  12   4        7.40        6.88      0.50 o 
  -3  12   4        5.95        5.96      0.57 o 
  -2  12   4       50.28       54.50      1.14 o 
  -1  12   4        0.87        0.65      0.24 o 
  -9  13   4        8.60       10.36      0.57 o 
  -8  13   4        1.74        1.31      0.37 o 
  -7  13   4        0.07        0.57      0.57 o 
  -6  13   4       11.14       14.91      0.43 o 
  -5  13   4        4.09        4.26      0.43 o 
  -4  13   4        4.99        3.69      0.43 o 
  -3  13   4       40.07       42.15      0.85 o 
  -1 -13   5        2.27        1.85      0.43 o 
   0 -13   5       37.81       46.98      0.99 o 
   1 -13   5        3.89        2.27      0.57 o 
   2 -13   5        0.11        0.14      0.57 o 
   3 -13   5        0.80        0.85      0.57 o 
   4 -13   5       11.15       14.90      0.71 o 
   5 -13   5        0.01        0.14      0.43 o 
  -3 -12   5        0.21        0.43      0.43 o 
  -2 -12   5        5.33        7.10      0.57 o 
  -1 -12   5        0.05        0.00      0.57 o 
   0 -12   5        2.31        4.97      0.71 o 
   1 -12   5       27.06       24.69      0.99 o 
   2 -12   5       11.42       13.62      0.85 o 
   3 -12   5        3.04        3.97      0.78 o 
   4 -12   5        0.13        0.22      0.34 o 
   5 -12   5        8.88       11.84      0.44 o 
   6 -12   5        3.07        4.74      0.35 o 
   7 -12   5        0.03        0.14      0.28 o 
  -4 -11   5        1.85        2.27      0.57 o 
  -3 -11   5        0.75        2.41      0.71 o 
  -2 -11   5       56.93       61.45      1.28 o 
  -1 -11   5        9.43       12.77      0.85 o 
   0 -11   5        4.69        6.07      0.50 o 
   1 -11   5       24.01       31.26      1.14 o 
   2 -11   5        4.49        6.74      0.42 o 
   3 -11   5       27.00       26.49      1.56 o 
   4 -11   5       80.11       74.87      1.00 o 
   5 -11   5       48.86       43.87      0.85 o 
   6 -11   5       25.58       29.39      0.60 o 
   7 -11   5        3.22        4.97      0.57 o 
   8 -11   5       31.81       32.36      0.71 o 
  -5 -10   5        4.48        0.57      0.57 o 
  -4 -10   5       12.72       15.75      0.85 o 
  -3 -10   5        5.22        6.81      0.85 o 
  -2 -10   5      156.93      152.42      3.76 o 
  -1 -10   5        3.93        6.73      0.55 o 
   0 -10   5        6.43        9.98      1.63 o 
   1 -10   5       52.31       46.39      0.85 o 
   2 -10   5       10.04       12.14      0.60 o 
   3 -10   5       98.94       87.74      1.70 o 
   4 -10   5       11.95       11.00      0.60 o 
   5 -10   5       27.57       32.48      1.99 o 
   6 -10   5      129.13      164.40      8.37 o 
   7 -10   5        1.02        1.42      0.57 o 
   8 -10   5        0.24        0.99      0.43 o 
  -7  -9   5       11.28        9.08      0.57 o 
  -6  -9   5        9.27        4.97      0.71 o 
  -5  -9   5       31.07       19.73      0.99 o 
  -4  -9   5        0.94        1.85      0.85 o 
  -3  -9   5        2.59        0.43      0.71 o 
  -2  -9   5       64.03       58.49      1.14 o 
  -1  -9   5       46.37       48.65      1.20 o 
   0  -9   5       73.36       70.00      0.95 o 
   1  -9   5        1.27        3.93      0.57 o 
   2  -9   5       21.81       14.56      0.60 o 
   3  -9   5      483.64      448.98      7.95 o 
   4  -9   5      440.84      475.62      7.31 o 
   5  -9   5      261.33      266.68      2.98 o 
   6  -9   5       15.84       16.46      0.85 o 
   7  -9   5       23.02       20.44      0.85 o 
   8  -9   5        0.00        0.14      0.43 o 
   9  -9   5        5.96        6.95      0.43 o 
  -7  -8   5       62.89       66.16      0.78 o 
  -6  -8   5        4.91        3.83      0.47 o 
  -5  -8   5      125.53      135.87      5.89 o 
  -4  -8   5      109.19      120.41      7.31 o 
  -3  -8   5       17.45       18.67      0.78 o 
  -2  -8   5       45.90       51.71      0.71 o 
  -1  -8   5      107.63       97.59      1.03 o 
   0  -8   5        0.11        1.21      0.50 o 
   1  -8   5       12.16        9.78      0.36 o 
   2  -8   5      448.82      487.46      5.89 o 
   3  -8   5      510.64      517.46      3.83 o 
   4  -8   5        0.60        1.14      0.57 o 
   5  -8   5        7.74        9.51      0.85 o 
   6  -8   5       39.43       31.65      1.14 o 
   7  -8   5        0.01        0.14      0.57 o 
   8  -8   5       83.91       93.39      1.56 o 
   9  -8   5        2.04        2.70      0.43 o 
  -8  -7   5       46.97       50.99      0.75 o 
  -7  -7   5        7.27        7.99      0.55 o 
  -6  -7   5       35.52       39.82      1.06 o 
  -5  -7   5        1.55        3.41      0.55 o 
  -4  -7   5       23.74       27.68      0.74 o 
  -3  -7   5       10.99       10.55      0.46 o 
  -2  -7   5       93.56       94.36      0.95 o 
  -1  -7   5        0.33        0.14      0.85 o 
   0  -7   5      210.01      229.07      3.97 o 
   1  -7   5        1.07        2.27      0.99 o 
   2  -7   5       97.48      101.19      1.70 o 
   3  -7   5       86.81       95.09      1.70 o 
   4  -7   5      428.95      396.39      3.41 o 
   5  -7   5       37.61       32.14      0.75 o 
   6  -7   5        6.55        5.89      0.50 o 
   7  -7   5       15.64       13.82      0.71 o 
   8  -7   5        7.24        5.25      0.57 o 
   9  -7   5       61.54       65.00      0.99 o 
  -9  -6   5        0.16       -0.30      0.34 o 
  -8  -6   5       29.94       35.75      0.78 o 
  -7  -6   5       25.07       23.79      0.92 o 
  -6  -6   5       10.90        7.92      1.35 o 
  -5  -6   5        0.04        3.15      0.44 o 
  -4  -6   5        0.83        1.51      0.38 o 
  -3  -6   5       49.83       40.37      0.57 o 
  -2  -6   5       12.24        5.96      0.99 o 
  -1  -6   5      213.46      180.95      3.41 o 
   0  -6   5       17.38        7.81      0.99 o 
   1  -6   5        1.44        0.57      0.71 o 
   2  -6   5      161.18      149.59      2.84 o 
   3  -6   5       26.38       20.73      0.68 o 
   4  -6   5        7.11        4.48      0.40 o 
   5  -6   5       16.31       17.11      0.60 o 
   6  -6   5        8.75        6.92      0.50 o 
   7  -6   5       35.78       34.31      1.06 o 
   8  -6   5        2.92        3.41      0.40 o 
   9  -6   5        0.02        0.28      0.28 o 
 -10  -5   5       10.28       10.20      0.46 o 
  -9  -5   5       20.39       21.65      0.65 o 
  -8  -5   5       11.13        7.69      0.55 o 
  -7  -5   5        1.35        2.84      0.85 o 
  -6  -5   5       26.35       21.57      0.99 o 
  -5  -5   5        8.60        6.15      0.85 o 
  -4  -5   5       60.62       40.02      1.85 o 
  -3  -5   5      272.04      268.95      4.26 o 
  -2  -5   5        3.90        1.56      0.71 o 
  -1  -5   5      101.06       87.28      2.27 o 
   0  -5   5       35.14       26.43      0.95 o 
   1  -5   5      117.36      105.59      2.41 o 
   2  -5   5      340.23      341.33      4.12 o 
   3  -5   5      353.55      378.80      4.26 o 
   4  -5   5        1.77        0.39      0.34 o 
   5  -5   5       64.78       56.99      0.79 o 
   6  -5   5        0.07        1.42      0.40 o 
   7  -5   5       59.14       54.68      1.42 o 
   8  -5   5       10.25       13.65      0.57 o 
   9  -5   5        0.82        0.43      0.43 o 
 -10  -4   5        1.65        3.37      0.40 o 
  -9  -4   5        0.37        0.00      0.71 o 
  -8  -4   5        4.43        4.26      0.85 o 
  -7  -4   5        0.98        0.28      0.71 o 
  -6  -4   5      234.75      250.27      7.66 o 
  -5  -4   5      398.02      368.01      5.11 o 
  -4  -4   5      529.67      527.11      5.82 o 
  -3  -4   5        2.08        9.51      0.99 o 
  -2  -4   5      445.06      433.96     20.37 o 
  -1  -4   5        3.08        4.16      0.55 o 
   0  -4   5       19.05       28.52      1.99 o 
   1  -4   5        0.00       14.05      0.99 o 
   2  -4   5      130.26      121.35      2.41 o 
   3  -4   5       34.20       40.59      1.56 o 
   4  -4   5        0.84        0.75      0.34 o 
   5  -4   5       93.23      102.80      1.48 o 
   6  -4   5       18.83       22.82      0.57 o 
   7  -4   5      124.34      115.96      1.30 o 
   8  -4   5        2.79        2.84      0.57 o 
   9  -4   5       30.07       28.38      0.71 o 
 -11  -3   5        0.23        0.00      0.30 o 
 -10  -3   5        0.01       -0.43      0.71 o 
  -9  -3   5       20.06       17.31      0.99 o 
  -8  -3   5        0.65        0.00      0.71 o 
  -7  -3   5      123.02      135.68      1.99 o 
  -6  -3   5      315.08      371.94     21.93 o 
  -5  -3   5        5.40       10.93      1.14 o 
  -4  -3   5      229.95      210.90      3.41 o 
  -3  -3   5       29.49       34.66      4.12 o 
  -2  -3   5      194.37      253.82      3.97 o 
  -1  -3   5        2.54        3.70      0.50 o 
   0  -3   5        0.93       13.62      0.99 o 
   1  -3   5     3353.97     3539.02     12.35 o 
   2  -3   5     3065.89     3296.96     84.94 o 
   3  -3   5       70.81       78.78      1.51 o 
   4  -3   5        1.61        6.10      0.57 o 
   5  -3   5      102.53       99.52      1.99 o 
   6  -3   5        5.55        3.83      0.57 o 
   7  -3   5        0.50        0.57      0.40 o 
   8  -3   5       13.95       18.02      0.85 o 
   9  -3   5      150.56      145.76      1.42 o 
 -11  -2   5        1.89        1.77      0.29 o 
 -10  -2   5        0.94        1.28      0.71 o 
  -9  -2   5       15.73       19.73      1.14 o 
  -8  -2   5      124.57      131.00      2.13 o 
  -7  -2   5       10.01        6.39      0.85 o 
  -6  -2   5      220.12      227.23      5.11 o 
  -5  -2   5        3.47        1.97      0.71 o 
  -4  -2   5       20.16       25.25      6.10 o 
  -3  -2   5      668.82      722.29      8.02 o 
  -2  -2   5       46.75       61.84      0.92 o 
  -1  -2   5      252.43      221.54      2.84 o 
   0  -2   5      415.84      448.57      3.34 o 
   1  -2   5      198.58      295.94     10.15 o 
   2  -2   5       77.16       64.07      4.19 o 
   3  -2   5      192.89      205.72      2.70 o 
   4  -2   5        2.53        6.50      0.83 o 
   5  -2   5        0.17        0.59      0.34 o 
   6  -2   5       23.69       17.03      0.65 o 
   7  -2   5      210.30      208.34      2.41 o 
   8  -2   5       28.61       27.58      1.14 o 
   9  -2   5        0.02        0.00      0.28 o 
 -12  -1   5        1.70        1.85      0.30 o 
 -11  -1   5       11.81        8.45      0.50 o 
 -10  -1   5       44.63       38.04      1.28 o 
  -9  -1   5        0.02        0.14      0.85 o 
  -8  -1   5        8.63        8.94      0.85 o 
  -7  -1   5       52.21       38.32      1.85 o 
  -6  -1   5      266.30      267.59      2.55 o 
  -5  -1   5        0.23        2.19      0.57 o 
  -4  -1   5      142.82      146.13      1.70 o 
  -3  -1   5       76.35       56.31      0.79 o 
  -2  -1   5      895.04      991.33      3.51 o 
  -1  -1   5      215.99      269.77      1.68 o 
   0  -1   5       25.85       11.78      0.71 o 
   1  -1   5       15.84       19.30      0.99 o 
   2  -1   5       57.45       50.53      1.70 o 
   3  -1   5      191.10      148.17      3.12 o 
   4  -1   5       97.29      108.92      1.12 o 
   5  -1   5        0.41        3.77      1.21 o 
   6  -1   5      245.81      250.67      1.96 o 
   7  -1   5       43.22       46.13      1.28 o 
   8  -1   5       10.51       10.94      0.43 o 
 -12   0   5        0.37        0.64      0.30 o 
 -11   0   5        0.78        0.33      0.44 o 
 -10   0   5       20.65       22.31      0.75 o 
  -9   0   5        1.62        0.57      0.85 o 
  -8   0   5      114.38      124.07      1.70 o 
  -7   0   5       27.34       21.57      1.56 o 
  -6   0   5      290.73      315.07      4.12 o 
  -5   0   5      121.87       87.78      1.33 o 
  -4   0   5      637.82      623.79      2.91 o 
  -3   0   5       77.65       45.98      1.77 o 
  -2   0   5        0.32        8.80      0.47 o 
  -1   0   5      417.17      373.26      2.98 o 
   0   0   5      640.04      672.72      4.54 o 
   1   0   5     1133.07     1208.48      7.10 o 
   2   0   5       16.12       20.15      1.28 o 
   3   0   5        7.71        4.40      1.14 o 
   4   0   5        0.83        1.48      0.39 o 
   5   0   5        0.00        3.46      2.41 o 
   6   0   5        0.45        1.06      0.40 o 
   7   0   5        0.00        0.28      0.40 o 
   8   0   5        0.85       -0.14      0.30 o 
 -12   1   5       10.62       10.99      0.44 o 
 -11   1   5        0.07        0.99      0.57 o 
 -10   1   5        7.20        2.82      0.55 o 
  -9   1   5       46.85       50.61      1.92 o 
  -8   1   5       89.94       95.18      1.85 o 
  -7   1   5       55.71       64.29      2.27 o 
  -6   1   5      466.86      475.45      5.11 o 
  -5   1   5       10.81       11.78      1.14 o 
  -4   1   5      867.31      858.49      8.09 o 
  -3   1   5      336.15      378.24      1.93 o 
  -2   1   5        2.47        8.66      0.71 o 
  -1   1   5      143.95      149.02      2.13 o 
   0   1   5       60.93       84.59      1.85 o 
   1   1   5      498.24      501.28      5.11 o 
   2   1   5       48.32       55.07      1.99 o 
   3   1   5       22.96       20.19      0.75 o 
   4   1   5      221.69      242.19      2.79 o 
   5   1   5       95.80       77.71      1.20 o 
   6   1   5       87.07       83.75      1.15 o 
   7   1   5       24.96       23.31      0.85 o 
   8   1   5       17.41       19.42      0.92 o 
 -13   2   5        4.19        4.16      0.43 o 
 -12   2   5       14.19        7.81      0.71 o 
 -11   2   5       40.51       44.14      1.28 o 
 -10   2   5        7.18        9.05      1.14 o 
  -9   2   5        0.06        1.10      0.59 o 
  -8   2   5       34.42       33.82      0.74 o 
  -7   2   5        8.46       11.21      1.28 o 
  -6   2   5        1.13        4.34      0.64 o 
  -5   2   5       34.24       44.23      2.13 o 
  -4   2   5     1135.80     1150.10     10.64 o 
  -3   2   5      854.89      853.62     14.90 o 
  -2   2   5       83.98       69.83      1.70 o 
  -1   2   5        2.30        1.70      0.71 o 
   0   2   5       10.59       14.19      1.14 o 
   1   2   5       55.24       64.86      2.13 o 
   2   2   5      149.31      176.55      3.55 o 
   3   2   5      211.56      180.15      2.25 o 
   4   2   5      199.23      207.49      1.81 o 
   5   2   5      137.24      130.78      1.45 o 
   6   2   5       74.71       81.63      1.42 o 
   7   2   5       39.05       44.18      1.28 o 
 -13   3   5        3.21        1.86      0.57 o 
 -12   3   5       51.40       48.68      1.14 o 
 -11   3   5        0.02        1.14      0.57 o 
 -10   3   5      300.81      290.38      2.98 o 
  -9   3   5      350.15      367.51      1.94 o 
  -8   3   5        1.60        4.38      0.39 o 
  -7   3   5        0.01        0.03      0.65 o 
  -6   3   5       33.47       46.92      3.26 o 
  -5   3   5       46.68       45.96      1.28 o 
  -4   3   5        6.40       11.97      0.58 o 
  -3   3   5      170.26      181.74      1.70 o 
  -2   3   5     1318.13     1495.60      7.95 o 
  -1   3   5       57.86       69.54      1.99 o 
   0   3   5      500.57      466.22      5.11 o 
   1   3   5        0.71        1.99      0.85 o 
   2   3   5       22.20       24.20      0.60 o 
   3   3   5      198.87      168.48      2.84 o 
   4   3   5       13.50       11.86      0.60 o 
   5   3   5       12.90       12.22      0.60 o 
   6   3   5       94.88      107.03      1.28 o 
   7   3   5        3.76        4.68      0.30 o 
 -13   4   5       53.63       44.71      0.85 o 
 -12   4   5        2.20        3.19      0.40 o 
 -11   4   5       24.86       23.13      0.99 o 
 -10   4   5       60.98       61.03      1.42 o 
  -9   4   5        3.63        4.75      0.62 o 
  -8   4   5       10.92       15.15      0.92 o 
  -7   4   5      122.88      137.47      8.37 o 
  -6   4   5      148.03      120.99      6.10 o 
  -5   4   5       66.02       69.44      2.91 o 
  -4   4   5      440.41      488.52      8.23 o 
  -3   4   5      446.56      498.30      4.97 o 
  -2   4   5        1.23        4.83      0.85 o 
  -1   4   5      217.16      188.33      3.41 o 
   0   4   5        8.94       13.34      1.14 o 
   1   4   5       91.92       71.97      1.99 o 
   2   4   5        0.66        0.51      0.33 o 
   3   4   5        1.03        0.92      0.40 o 
   4   4   5       33.71       49.19      0.92 o 
   5   4   5      318.74      302.94      3.48 o 
   6   4   5        7.24        5.35      0.40 o 
 -13   5   5       37.76       31.72      0.50 o 
 -12   5   5      127.97      106.23      1.10 o 
 -11   5   5       14.05       18.71      0.65 o 
 -10   5   5       15.63        8.75      0.55 o 
  -9   5   5      123.56      121.47      2.15 o 
  -8   5   5      165.89      168.62      1.92 o 
  -7   5   5       19.55       18.89      0.99 o 
  -6   5   5      121.72      110.77      4.47 o 
  -5   5   5     1393.08     1574.08      8.66 o 
  -4   5   5      488.24      524.34     23.13 o 
  -3   5   5       62.20       50.67      1.85 o 
  -2   5   5        3.60        3.97      0.99 o 
  -1   5   5      288.95      284.27      4.40 o 
   0   5   5        0.54        1.16      0.99 o 
   1   5   5        0.88       -0.39      0.53 o 
   2   5   5       58.52       53.45      0.95 o 
   3   5   5       33.32       29.54      0.85 o 
   4   5   5       36.19       36.70      0.80 o 
   5   5   5        6.91        6.52      0.64 o 
 -13   6   5        0.75        1.06      0.30 o 
 -12   6   5        3.93        2.70      0.57 o 
 -11   6   5       40.86       39.03      1.14 o 
 -10   6   5        2.21        2.55      0.44 o 
  -9   6   5        1.56        1.42      0.40 o 
  -8   6   5      136.75      128.65      2.06 o 
  -7   6   5       49.64       58.15      1.06 o 
  -6   6   5        1.05        2.73      0.75 o 
  -5   6   5       25.29       21.57      1.28 o 
  -4   6   5       29.91       33.53      1.15 o 
  -3   6   5      162.23      171.59      3.41 o 
  -2   6   5       73.89       60.18      2.13 o 
  -1   6   5      469.38      461.75     12.28 o 
   0   6   5       24.09       23.71      0.90 o 
   1   6   5       19.46       17.60      0.85 o 
   2   6   5      101.69       73.58      2.13 o 
   3   6   5       57.85       42.59      0.85 o 
   4   6   5       12.61        9.95      0.44 o 
   5   6   5        0.20        0.07      0.20 o 
 -13   7   5        0.11        0.21      0.20 o 
 -12   7   5       13.00       16.18      0.50 o 
 -11   7   5       21.46       18.02      0.85 o 
 -10   7   5       33.81       38.04      1.14 o 
  -9   7   5       60.78       61.17      1.42 o 
  -8   7   5       31.01       24.99      0.89 o 
  -7   7   5       16.74       17.03      0.94 o 
  -6   7   5       20.47       29.93      0.61 o 
  -5   7   5       34.39       39.80      0.73 o 
  -4   7   5       19.13       14.72      0.53 o 
  -3   7   5       23.94       29.80      0.70 o 
  -2   7   5        4.43        5.51      0.46 o 
  -1   7   5        1.27        2.19      0.39 o 
   0   7   5       45.49       39.08      2.20 o 
   1   7   5       10.07        5.39      0.71 o 
   2   7   5       54.37       41.25      0.85 o 
   3   7   5       29.12       24.12      1.21 o 
   4   7   5        0.58        1.06      0.30 o 
 -13   8   5        2.32        1.14      0.43 o 
 -12   8   5        7.67        7.95      0.57 o 
 -11   8   5        3.47        1.42      0.57 o 
 -10   8   5        0.09        2.41      0.57 o 
  -9   8   5       12.65        9.79      0.71 o 
  -8   8   5        3.30        3.55      0.71 o 
  -7   8   5       15.62       14.78      0.67 o 
  -6   8   5       11.38        7.10      0.47 o 
  -5   8   5      171.00      183.26      2.70 o 
  -4   8   5      199.21      207.57      3.43 o 
  -3   8   5       93.62      103.62      1.20 o 
  -2   8   5       61.46       59.26      1.00 o 
  -1   8   5       13.57       11.50      0.60 o 
   0   8   5        6.55        7.38      0.71 o 
   1   8   5        3.14        3.52      0.44 o 
   2   8   5       44.43       46.36      1.06 o 
   3   8   5        0.31        0.21      0.30 o 
 -12   9   5        1.44        1.14      0.30 o 
 -11   9   5       22.45       15.22      0.71 o 
 -10   9   5        8.79        9.38      0.50 o 
  -9   9   5       17.42       12.08      0.60 o 
  -8   9   5        3.85        1.35      0.40 o 
  -7   9   5       46.13       39.79      0.99 o 
  -6   9   5        5.23        5.68      0.50 o 
  -5   9   5       24.39       23.60      1.63 o 
  -4   9   5       12.08        5.99      0.50 o 
  -3   9   5        2.22        2.99      0.50 o 
  -2   9   5        7.36        9.01      0.71 o 
  -1   9   5       55.05       45.27      1.28 o 
   0   9   5       52.92       48.11      1.28 o 
   1   9   5        4.00        4.64      0.40 o 
   2   9   5       41.13       44.69      0.63 o 
 -12  10   5        5.52        4.26      0.43 o 
 -11  10   5        0.33        0.28      0.30 o 
 -10  10   5       18.73       19.96      0.64 o 
  -9  10   5        9.35        9.58      0.50 o 
  -8  10   5       36.00       32.86      0.80 o 
  -7  10   5      321.28      300.75      2.13 o 
  -6  10   5      170.18      172.88      1.61 o 
  -5  10   5       98.25      102.55      1.30 o 
  -4  10   5        0.32        0.80      0.42 o 
  -3  10   5       14.95       11.21      0.60 o 
  -2  10   5        1.49        2.07      1.49 o 
  -1  10   5        5.87        8.80      0.71 o 
   0  10   5        1.29        1.21      0.30 o 
   1  10   5       56.82       63.61      1.42 o 
 -11  11   5        0.25        0.28      0.24 o 
 -10  11   5       12.32        9.37      0.40 o 
  -9  11   5        5.38        5.63      0.40 o 
  -8  11   5        0.05        2.13      0.40 o 
  -7  11   5       69.73       75.08      1.05 o 
  -6  11   5       54.95       56.98      0.90 o 
  -5  11   5       52.70       49.02      0.74 o 
  -4  11   5        3.84        3.21      0.40 o 
  -3  11   5       14.79       15.69      0.60 o 
  -2  11   5       29.47       29.09      0.85 o 
  -1  11   5        1.06        2.42      0.30 o 
   0  11   5        0.14        1.21      0.30 o 
 -10  12   5       14.12       12.30      0.50 o 
  -9  12   5      123.47      133.89      1.05 o 
  -8  12   5       32.69       33.90      0.65 o 
  -7  12   5        5.27        5.81      0.40 o 
  -6  12   5        1.00        0.95      0.34 o 
  -5  12   5        1.58        1.25      0.34 o 
  -4  12   5        5.11        5.06      0.40 o 
  -3  12   5       12.20       12.49      0.57 o 
  -2  12   5        0.00        0.14      0.43 o 
  -9  13   5        0.19        0.28      0.28 o 
  -8  13   5        0.20       -0.43      0.43 o 
  -7  13   5       27.93       30.37      0.71 o 
  -6  13   5        2.20        3.69      0.30 o 
  -5  13   5        0.35        0.00      0.28 o 
  -1 -13   6        6.67        6.95      0.43 o 
   0 -13   6        9.38       12.06      0.57 o 
   1 -13   6        3.00        2.70      0.57 o 
   2 -13   6        0.15        0.28      0.43 o 
   3 -13   6        8.37       13.48      0.57 o 
  -3 -12   6        8.43        9.08      0.57 o 
  -2 -12   6        1.39        0.43      0.57 o 
  -1 -12   6        7.82       10.79      0.71 o 
   0 -12   6        3.13        4.12      0.57 o 
   1 -12   6        0.95        1.14      0.40 o 
   2 -12   6       34.75       32.70      0.65 o 
   3 -12   6       14.57       18.03      0.39 o 
   4 -12   6       10.32       13.06      0.40 o 
   5 -12   6        6.80        4.83      0.30 o 
   6 -12   6        1.94        2.13      0.28 o 
  -4 -11   6        0.26       -0.14      0.43 o 
  -3 -11   6       27.56       39.88      0.99 o 
  -2 -11   6        1.28        0.99      0.71 o 
  -1 -11   6       25.34       22.78      0.78 o 
   0 -11   6       78.05       79.03      2.63 o 
   1 -11   6       59.42       58.19      0.90 o 
   2 -11   6       10.57        9.68      0.49 o 
   3 -11   6        0.39        1.23      0.44 o 
   4 -11   6        0.64        0.57      0.40 o 
   5 -11   6       81.80       70.56      3.55 o 
   6 -11   6       10.79       11.35      0.57 o 
   7 -11   6        0.99        2.27      0.43 o 
  -6 -10   6        0.29        0.71      0.43 o 
  -5 -10   6       24.27       26.26      0.85 o 
  -4 -10   6        0.37        1.85      0.71 o 
  -3 -10   6        0.09        0.28      0.71 o 
  -2 -10   6        4.37        2.05      0.92 o 
  -1 -10   6        0.01        0.62      0.44 o 
   0 -10   6       41.64       40.74      0.80 o 
   1 -10   6       98.98       88.42      2.41 o 
   2 -10   6       30.13       23.19      1.14 o 
   3 -10   6       28.02       26.78      1.63 o 
   4 -10   6       26.03       33.72      0.80 o 
   5 -10   6       12.16        8.80      0.71 o 
   6 -10   6        5.81        5.82      0.57 o 
   7 -10   6       58.15       66.99      1.14 o 
   8 -10   6        0.71        0.43      0.28 o 
  -7  -9   6        1.39        0.85      0.43 o 
  -6  -9   6       13.18       14.76      0.71 o 
  -5  -9   6       37.97       37.77      0.99 o 
  -4  -9   6        8.92        4.97      0.47 o 
  -3  -9   6       29.26       29.54      0.99 o 
  -2  -9   6       42.99       42.41      0.71 o 
  -1  -9   6       37.85       33.99      0.80 o 
   0  -9   6       50.66       49.99      1.14 o 
   1  -9   6       96.94       96.52      1.25 o 
   2  -9   6      327.58      317.69      7.10 o 
   3  -9   6      783.25      845.39     33.28 o 
   4  -9   6       11.16       13.20      0.85 o 
   5  -9   6        4.68        2.70      0.71 o 
   6  -9   6       18.05       19.30      0.85 o 
   7  -9   6        0.03        0.14      0.43 o 
   8  -9   6        4.64        4.54      0.43 o 
  -8  -8   6        4.94        4.68      0.57 o 
  -7  -8   6        2.09        1.40      0.34 o 
  -6  -8   6       10.16        5.63      0.55 o 
  -5  -8   6       10.44       11.05      0.78 o 
  -4  -8   6        7.42        6.34      0.62 o 
  -3  -8   6        7.96        9.11      0.41 o 
  -2  -8   6        0.10       -0.01      0.33 o 
  -1  -8   6      118.20      116.63      1.65 o 
   0  -8   6      154.97      138.00      1.08 o 
   1  -8   6       55.22       67.82      0.81 o 
   2  -8   6      121.67      134.36      1.63 o 
   3  -8   6      155.78      147.03      2.13 o 
   4  -8   6        1.45        1.85      0.57 o 
   5  -8   6        1.95        0.99      0.57 o 
   6  -8   6        0.63        1.28      0.57 o 
   7  -8   6        4.98        7.52      0.71 o 
   8  -8   6       67.22       68.12      1.14 o 
  -8  -7   6       59.00       61.13      1.06 o 
  -7  -7   6       38.28       39.10      0.80 o 
  -6  -7   6        5.12        6.12      0.55 o 
  -5  -7   6        2.10        4.54      0.55 o 
  -4  -7   6       15.33       15.53      0.66 o 
  -3  -7   6       62.10       63.33      0.68 o 
  -2  -7   6       99.12       79.34      0.78 o 
  -1  -7   6      366.49      361.17      4.62 o 
   0  -7   6      889.23      919.93      8.44 o 
   1  -7   6      435.46      455.84      2.28 o 
   2  -7   6       97.97      104.37      1.19 o 
   3  -7   6       87.59       96.95      1.09 o 
   4  -7   6       31.07       29.01      2.13 o 
   5  -7   6       24.77       25.26      0.99 o 
   6  -7   6       11.07       11.64      0.85 o 
   7  -7   6       10.43       12.92      0.71 o 
   8  -7   6        2.27        2.70      0.43 o 
  -9  -6   6        1.24        0.26      0.34 o 
  -8  -6   6        7.19        7.64      0.55 o 
  -7  -6   6        0.14       -0.16      0.44 o 
  -6  -6   6        3.27        1.42      0.50 o 
  -5  -6   6        4.27        7.18      0.55 o 
  -4  -6   6       13.24        6.41      0.34 o 
  -3  -6   6        1.34        3.83      0.39 o 
  -2  -6   6       10.80       16.46      1.28 o 
  -1  -6   6        2.77        2.84      0.99 o 
   0  -6   6      163.21      199.12      3.55 o 
   1  -6   6      102.32      102.90      2.55 o 
   2  -6   6      272.43      295.68      3.09 o 
   3  -6   6        2.37        4.40      0.40 o 
   4  -6   6       62.95       64.32      0.90 o 
   5  -6   6        6.35        4.97      0.35 o 
   6  -6   6       44.27       40.31      0.85 o 
   7  -6   6       83.54       89.52      2.84 o 
   8  -6   6        2.42        3.97      0.43 o 
 -10  -5   6        2.39        2.26      0.27 o 
  -9  -5   6        4.42        4.86      0.50 o 
  -8  -5   6        0.47        0.35      0.50 o 
  -7  -5   6       94.06      104.67      1.30 o 
  -6  -5   6      121.97       98.71      1.30 o 
  -5  -5   6       38.55       33.57      0.80 o 
  -4  -5   6       44.09       56.77      1.21 o 
  -3  -5   6      116.07      125.89      3.12 o 
  -2  -5   6       44.46       50.24      1.99 o 
  -1  -5   6       13.96       14.97      0.99 o 
   0  -5   6       56.54       63.01      1.99 o 
   1  -5   6        6.27       12.06      0.99 o 
   2  -5   6      130.31      124.33      2.70 o 
   3  -5   6        0.62        1.45      0.38 o 
   4  -5   6        8.15        9.09      0.41 o 
   5  -5   6      141.46      154.00      1.51 o 
   6  -5   6       22.50       26.70      0.57 o 
   7  -5   6        2.90        1.49      0.40 o 
   8  -5   6       15.11       13.20      0.57 o 
 -11  -4   6        0.46        0.99      0.28 o 
 -10  -4   6        1.24        0.78      0.40 o 
  -9  -4   6       17.30       23.26      0.75 o 
  -8  -4   6      121.54      118.97      1.99 o 
  -7  -4   6        4.28        6.26      0.60 o 
  -6  -4   6       65.79       55.82      1.20 o 
  -5  -4   6      304.21      363.09      1.61 o 
  -4  -4   6      125.39      135.25      3.12 o 
  -3  -4   6       67.02       53.51      1.85 o 
  -2  -4   6      106.53      103.24      4.54 o 
  -1  -4   6        8.64        9.37      0.70 o 
   0  -4   6       98.00      116.95      2.55 o 
   1  -4   6       10.11       20.15      1.28 o 
   2  -4   6       18.11       21.57      1.28 o 
   3  -4   6       40.46       43.17      0.90 o 
   4  -4   6       43.89       39.18      0.80 o 
   5  -4   6       47.37       36.18      0.70 o 
   6  -4   6       13.20        9.44      0.48 o 
   7  -4   6        2.96        1.28      0.57 o 
   8  -4   6       11.21        9.23      0.57 o 
 -11  -3   6        2.17        1.76      0.27 o 
 -10  -3   6        4.16        4.95      0.50 o 
  -9  -3   6       65.30       56.77      1.42 o 
  -8  -3   6      195.40      193.73      2.41 o 
  -7  -3   6      177.85      195.43      2.41 o 
  -6  -3   6      114.08      107.78      1.07 o 
  -5  -3   6        0.99        4.68      0.85 o 
  -4  -3   6        0.80        3.39      0.55 o 
  -3  -3   6       26.06       42.51      3.48 o 
  -2  -3   6       70.53       64.40      1.63 o 
  -1  -3   6        5.90        7.81      0.85 o 
   0  -3   6     1054.55     1018.59      7.10 o 
   1  -3   6       88.16       88.70      2.27 o 
   2  -3   6       66.98       74.37      2.27 o 
   3  -3   6       12.64       16.97      0.78 o 
   4  -3   6       14.64       13.33      1.63 o 
   5  -3   6       22.37       16.83      0.60 o 
   6  -3   6        8.67        8.69      0.57 o 
   7  -3   6       13.61       15.20      0.50 o 
   8  -3   6        0.19        0.99      0.30 o 
 -11  -2   6        2.19        2.81      0.33 o 
 -10  -2   6        8.11        6.67      0.85 o 
  -9  -2   6       17.39       15.75      0.99 o 
  -8  -2   6       15.98       16.61      0.99 o 
  -7  -2   6       16.02       23.70      0.99 o 
  -6  -2   6        1.81        1.69      0.75 o 
  -5  -2   6        1.45        1.68      0.55 o 
  -4  -2   6       47.30       35.10      0.79 o 
  -3  -2   6       62.22       23.42      0.92 o 
  -2  -2   6      920.21     1078.34      6.81 o 
  -1  -2   6     2977.03     3071.24     11.78 o 
   0  -2   6       46.62       65.14      1.99 o 
   1  -2   6       76.64       57.62      1.85 o 
   2  -2   6      399.68      367.44      4.68 o 
   3  -2   6       59.88       64.11      3.90 o 
   4  -2   6       44.31       41.73      0.80 o 
   5  -2   6      168.21      168.11      3.41 o 
   6  -2   6      738.58      694.76      8.87 o 
   7  -2   6      111.90       92.33      1.05 o 
   8  -2   6       30.87       32.71      0.85 o 
 -12  -1   6        5.96        6.25      0.30 o 
 -11  -1   6       43.10       36.33      0.60 o 
 -10  -1   6        8.14        5.93      0.55 o 
  -9  -1   6       83.09       77.77      1.70 o 
  -8  -1   6        2.98        2.10      0.92 o 
  -7  -1   6       48.48       52.05      1.77 o 
  -6  -1   6       25.21       15.47      1.28 o 
  -5  -1   6      703.11      756.11      6.53 o 
  -4  -1   6      691.52      611.07      4.03 o 
  -3  -1   6       51.83       53.86      1.21 o 
  -2  -1   6     2990.18     3419.38     85.86 o 
  -1  -1   6      349.52      342.89      4.12 o 
   0  -1   6      531.57      538.84     15.90 o 
   1  -1   6      328.07      322.03      3.69 o 
   2  -1   6      148.12      180.81      3.26 o 
   3  -1   6       81.28       74.38      1.87 o 
   4  -1   6       47.79       49.25      1.06 o 
   5  -1   6       18.65       20.80      0.70 o 
   6  -1   6       76.13       80.33      1.56 o 
   7  -1   6       19.01       19.70      0.64 o 
   8  -1   6        0.15        0.14      0.28 o 
 -12   0   6        0.69        0.57      0.30 o 
 -11   0   6        0.09        0.22      0.44 o 
 -10   0   6       19.54       14.53      0.65 o 
  -9   0   6        0.47        0.14      0.71 o 
  -8   0   6       20.71       20.80      0.86 o 
  -7   0   6       10.87       17.03      1.42 o 
  -6   0   6       29.15       27.11      1.42 o 
  -5   0   6      921.14     1034.16      4.10 o 
  -4   0   6      193.10      163.13      4.75 o 
  -3   0   6     1150.30     1448.05     12.13 o 
  -2   0   6      326.03      432.59      2.77 o 
  -1   0   6      343.64      383.34      3.41 o 
   0   0   6       38.65       51.80      1.56 o 
   1   0   6      101.57      115.53      2.55 o 
   2   0   6       28.67       20.58      1.42 o 
   3   0   6        6.93        8.30      0.48 o 
   4   0   6      476.61      443.89     14.90 o 
   5   0   6        0.75        2.76      0.43 o 
   6   0   6        5.32        6.38      0.64 o 
   7   0   6        2.49        1.92      0.30 o 
 -13   1   6        0.58        0.14      0.20 o 
 -12   1   6        0.27        0.35      0.30 o 
 -11   1   6        2.22        2.19      0.44 o 
 -10   1   6        0.10        0.11      0.44 o 
  -9   1   6        3.95        4.15      0.55 o 
  -8   1   6       25.37       23.52      0.64 o 
  -7   1   6        3.18        9.51      1.14 o 
  -6   1   6        0.24        2.70      0.99 o 
  -5   1   6        6.30       10.82      0.78 o 
  -4   1   6       21.19       10.02      0.65 o 
  -3   1   6      501.65      573.14      3.36 o 
  -2   1   6     1631.62     1822.17      7.81 o 
  -1   1   6       92.48       90.83      1.99 o 
   0   1   6       89.37       84.59      2.13 o 
   1   1   6       77.22       88.99      2.41 o 
   2   1   6       28.17       30.84      2.41 o 
   3   1   6       14.78       15.15      0.73 o 
   4   1   6       74.67       78.73      3.48 o 
   5   1   6        0.11        0.14      0.40 o 
   6   1   6        0.09        0.34      0.34 o 
   7   1   6        5.98        7.03      0.71 o 
 -13   2   6        0.07        0.57      0.30 o 
 -12   2   6        3.92        3.83      0.57 o 
 -11   2   6        2.07        3.69      0.71 o 
 -10   2   6       72.69       86.15      1.20 o 
  -9   2   6        0.21        2.20      0.50 o 
  -8   2   6       45.09       49.78      1.77 o 
  -7   2   6       20.24       19.87      1.56 o 
  -6   2   6      121.72      111.41      2.70 o 
  -5   2   6        2.08        9.23      1.14 o 
  -4   2   6      260.43      326.88      5.68 o 
  -3   2   6       58.68       51.09      1.56 o 
  -2   2   6        5.86       18.59      1.14 o 
  -1   2   6        2.27        2.27      0.71 o 
   0   2   6       19.88       25.40      1.42 o 
   1   2   6       21.83       23.84      1.56 o 
   2   2   6       35.23       38.66      0.74 o 
   3   2   6        2.36        3.41      0.50 o 
   4   2   6        0.19        0.50      0.40 o 
   5   2   6       20.45       19.77      0.65 o 
   6   2   6        1.11        0.99      0.30 o 
   7   2   6        2.89        3.69      0.28 o 
 -13   3   6        0.20        0.43      0.30 o 
 -12   3   6        3.38        3.83      0.57 o 
 -11   3   6       47.37       49.67      1.28 o 
 -10   3   6        0.33        2.55      0.71 o 
  -9   3   6        9.72        7.58      0.78 o 
  -8   3   6        2.22        3.62      0.62 o 
  -7   3   6      114.90      107.86      2.84 o 
  -6   3   6        0.61        0.14      0.99 o 
  -5   3   6      142.39      176.27      3.12 o 
  -4   3   6       32.80       26.82      1.28 o 
  -3   3   6        5.91        4.12      0.71 o 
  -2   3   6       87.55       67.56      1.99 o 
  -1   3   6       59.84       57.91      1.99 o 
   0   3   6       32.18       34.20      1.70 o 
   1   3   6       13.31       18.75      0.78 o 
   2   3   6        6.82        9.27      0.42 o 
   3   3   6      105.55      101.91      3.97 o 
   4   3   6      149.51      162.55      4.97 o 
   5   3   6       61.32       69.69      0.95 o 
   6   3   6        0.00        0.23      0.24 o 
 -13   4   6       64.22       57.48      0.99 o 
 -12   4   6       70.48       67.36      0.92 o 
 -11   4   6       11.67       12.71      0.60 o 
 -10   4   6       19.21       17.60      0.85 o 
  -9   4   6        6.43        6.53      0.71 o 
  -8   4   6       39.89       38.75      2.55 o 
  -7   4   6        0.00        0.99      1.14 o 
  -6   4   6       37.34       46.27      1.99 o 
  -5   4   6      876.41      904.77      7.38 o 
  -4   4   6      159.73      180.95      3.26 o 
  -3   4   6      138.35      130.71      2.84 o 
  -2   4   6       68.74       41.58      1.70 o 
  -1   4   6       17.06       11.50      1.28 o 
   0   4   6        2.03        3.07      0.52 o 
   1   4   6       96.89       97.46      2.98 o 
   2   4   6       39.39       48.12      0.90 o 
   3   4   6      166.65      172.29      6.95 o 
   4   4   6       39.26       32.66      0.71 o 
   5   4   6       19.12       13.14      0.44 o 
 -13   5   6       52.61       52.65      0.99 o 
 -12   5   6       12.94       12.63      0.71 o 
 -11   5   6       20.78       21.29      0.70 o 
 -10   5   6        1.04        1.35      0.40 o 
  -9   5   6        3.71        3.79      0.40 o 
  -8   5   6        5.01        3.08      0.43 o 
  -7   5   6        4.85        5.11      0.62 o 
  -6   5   6        0.63        3.97      1.14 o 
  -5   5   6       49.93       58.47      1.99 o 
  -4   5   6       87.86       74.08      2.27 o 
  -3   5   6        3.06        4.26      0.99 o 
  -2   5   6       37.26       35.91      1.85 o 
  -1   5   6       53.18       56.77      1.99 o 
   0   5   6       18.57       15.37      0.75 o 
   1   5   6      491.85      497.88     33.64 o 
   2   5   6      342.95      333.46      9.86 o 
   3   5   6        0.91        1.94      0.40 o 
   4   5   6        7.64        6.53      0.40 o 
   5   5   6        0.38        1.07      0.20 o 
 -13   6   6        1.35        0.40      0.24 o 
 -12   6   6       28.66       25.55      0.85 o 
 -11   6   6       26.62       21.86      0.99 o 
 -10   6   6       31.75       31.93      1.14 o 
  -9   6   6        3.31        3.12      0.71 o 
  -8   6   6       11.95       12.71      0.77 o 
  -7   6   6      796.62      767.77     11.99 o 
  -6   6   6        1.00        3.76      1.14 o 
  -5   6   6      378.52      374.52     14.90 o 
  -4   6   6       11.77       12.49      0.63 o 
  -3   6   6       67.22       65.93      0.90 o 
  -2   6   6        2.32        1.39      0.38 o 
  -1   6   6       27.53       17.93      0.57 o 
   0   6   6      104.55       78.91      1.56 o 
   1   6   6      126.62      110.09      5.89 o 
   2   6   6        5.25        4.73      0.38 o 
   3   6   6        8.77       14.13      0.50 o 
   4   6   6        9.53        6.42      0.57 o 
 -13   7   6        4.57        3.97      0.43 o 
 -12   7   6       21.51       21.83      0.55 o 
 -11   7   6       31.02       28.38      0.99 o 
 -10   7   6       76.15       75.79      1.56 o 
  -9   7   6       50.12       44.14      1.28 o 
  -8   7   6        5.25        6.53      0.71 o 
  -7   7   6       27.07       25.67      1.14 o 
  -6   7   6       38.32       39.79      0.98 o 
  -5   7   6       81.74       88.74      2.05 o 
  -4   7   6       10.25       11.35      0.65 o 
  -3   7   6       28.36       30.34      0.69 o 
  -2   7   6        5.31        5.05      0.40 o 
  -1   7   6        0.05        0.35      0.40 o 
   0   7   6      161.53      136.96      2.13 o 
   1   7   6       21.89       26.82      1.35 o 
   2   7   6        6.51        4.41      0.33 o 
   3   7   6        1.43        1.92      0.30 o 
 -13   8   6        0.93        0.85      0.28 o 
 -12   8   6       22.71       22.42      0.71 o 
 -11   8   6        0.36        0.28      0.57 o 
 -10   8   6        4.78        5.68      0.71 o 
  -9   8   6        2.34        1.56      0.71 o 
  -8   8   6       33.72       35.29      0.80 o 
  -7   8   6       18.82       17.74      0.65 o 
  -6   8   6       41.70       44.78      0.90 o 
  -5   8   6        8.20        7.60      0.50 o 
  -4   8   6      179.32      177.48      1.61 o 
  -3   8   6       36.00       37.02      1.35 o 
  -2   8   6        1.82        2.06      0.40 o 
  -1   8   6       10.81       10.36      0.85 o 
   0   8   6       95.17       87.51      2.70 o 
   1   8   6        0.15        0.79      0.29 o 
   2   8   6        0.13       -0.05      0.25 o 
 -12   9   6        0.84        0.00      0.30 o 
 -11   9   6        0.83        1.94      0.40 o 
 -10   9   6       23.09       21.46      1.14 o 
  -9   9   6        0.01        0.99      0.40 o 
  -8   9   6        2.63        1.99      0.40 o 
  -7   9   6       86.46       75.15      1.10 o 
  -6   9   6      149.79      165.62      5.89 o 
  -5   9   6       54.67       50.05      0.92 o 
  -4   9   6      206.78      209.16      1.75 o 
  -3   9   6        0.42        0.99      0.40 o 
  -2   9   6       23.44       24.97      1.85 o 
  -1   9   6        2.37        2.84      0.57 o 
   0   9   6        2.06        1.97      0.78 o 
   1   9   6        7.04        8.30      0.29 o 
 -12  10   6        1.29        0.71      0.24 o 
 -11  10   6        0.31        0.50      0.30 o 
 -10  10   6        0.63        1.06      0.40 o 
  -9  10   6        1.72        2.99      0.40 o 
  -8  10   6        7.44        7.81      0.50 o 
  -7  10   6      467.09      448.80     10.86 o 
  -6  10   6        0.70        1.18      0.33 o 
  -5  10   6        0.34        0.47      0.33 o 
  -4  10   6      145.49      136.42      1.99 o 
  -3  10   6        2.29        2.00      0.40 o 
  -2  10   6        0.12       -0.14      0.43 o 
  -1  10   6       19.05       18.29      0.99 o 
   0  10   6        1.37        2.28      0.30 o 
 -11  11   6        7.87        5.27      0.30 o 
 -10  11   6       17.79       17.18      0.50 o 
  -9  11   6        4.91        5.89      0.40 o 
  -8  11   6       50.76       51.09      0.80 o 
  -7  11   6        7.20        8.23      0.50 o 
  -6  11   6       18.01       15.10      0.61 o 
  -5  11   6        3.25        1.92      0.40 o 
  -4  11   6       24.77       24.70      0.60 o 
  -3  11   6        1.04        1.70      0.43 o 
  -2  11   6       33.40       37.38      1.42 o 
  -1  11   6      214.02      260.41      5.68 o 
 -10  12   6       68.12       74.08      0.65 o 
  -9  12   6       45.27       39.67      0.60 o 
  -8  12   6        0.01       -0.28      0.30 o 
  -7  12   6        7.24        6.95      0.57 o 
  -6  12   6       69.15       71.18      0.75 o 
  -5  12   6        9.16        9.33      0.48 o 
  -4  12   6       14.83       18.00      0.92 o 
  -3  12   6        3.10        3.35      0.30 o 
  -7  13   6        1.53        2.41      0.28 o 
  -2 -12   7       16.43       14.48      0.57 o 
  -1 -12   7        0.39        1.14      0.57 o 
   0 -12   7       40.22       40.43      0.65 o 
   1 -12   7        2.97        3.32      0.34 o 
   2 -12   7        8.93        8.35      0.64 o 
   3 -12   7        0.31       -0.35      0.35 o 
   4 -12   7       11.51       14.33      0.57 o 
   5 -12   7       10.01       10.50      0.43 o 
  -4 -11   7        1.25        1.70      0.43 o 
  -3 -11   7        1.94        3.55      0.57 o 
  -2 -11   7       15.38       19.16      0.85 o 
  -1 -11   7       15.92       17.12      0.60 o 
   0 -11   7       34.87       45.89      1.77 o 
   1 -11   7       11.49       11.55      1.42 o 
   2 -11   7       18.84       17.07      0.71 o 
   3 -11   7        1.38        0.92      0.40 o 
   4 -11   7       10.03        9.23      0.57 o 
   5 -11   7        0.00       -0.14      0.43 o 
   6 -11   7        5.33        6.39      0.43 o 
  -6 -10   7        0.66        0.14      0.43 o 
  -5 -10   7        0.04        0.71      0.57 o 
  -4 -10   7       13.62        9.93      0.71 o 
  -3 -10   7       39.48       40.16      1.14 o 
  -2 -10   7        1.41        0.27      0.44 o 
  -1 -10   7       13.87        6.40      0.50 o 
   0 -10   7       66.53       63.65      0.95 o 
   1 -10   7        6.32        7.71      0.41 o 
   2 -10   7       77.79       65.34      3.55 o 
   3 -10   7       12.52       12.49      0.85 o 
   4 -10   7        2.00        3.12      0.57 o 
   5 -10   7        6.99        6.53      0.57 o 
   6 -10   7        1.57        0.85      0.43 o 
   7 -10   7       12.77       15.47      0.57 o 
  -7  -9   7        0.00        0.00      0.43 o 
  -6  -9   7        1.02        1.32      0.34 o 
  -5  -9   7        1.31        0.90      0.37 o 
  -4  -9   7       16.32       22.41      0.71 o 
  -3  -9   7       21.01       23.28      0.70 o 
  -2  -9   7        0.69        1.94      0.59 o 
  -1  -9   7        0.01       -0.03      0.38 o 
   0  -9   7       19.58       17.64      0.58 o 
   1  -9   7        1.57        1.76      0.41 o 
   2  -9   7       90.31       97.72      3.90 o 
   3  -9   7       50.44       41.73      1.28 o 
   4  -9   7        9.61       12.49      0.85 o 
   5  -9   7       16.42       18.59      0.85 o 
   6  -9   7        9.68        6.24      0.57 o 
   7  -9   7       11.45       10.36      0.57 o 
  -8  -8   7        9.08        7.24      0.57 o 
  -7  -8   7        3.16        4.77      0.44 o 
  -6  -8   7        1.79        1.51      0.44 o 
  -5  -8   7       50.50       55.31      1.35 o 
  -4  -8   7       40.74       38.74      0.84 o 
  -3  -8   7       23.42       29.83      0.55 o 
  -2  -8   7       49.28       54.11      0.76 o 
  -1  -8   7      496.48      421.36      3.04 o 
   0  -8   7      843.01      842.32      9.15 o 
   1  -8   7      346.54      341.89      2.48 o 
   2  -8   7       14.04        9.20      0.55 o 
   3  -8   7        7.24        6.85      0.44 o 
   4  -8   7      124.49      126.88      2.13 o 
   5  -8   7       20.28       25.12      0.99 o 
   6  -8   7       22.11       22.71      0.85 o 
   7  -8   7        5.65        7.38      0.57 o 
  -9  -7   7        1.55        1.28      0.43 o 
  -8  -7   7        5.77        4.86      0.44 o 
  -7  -7   7       16.72       19.91      0.65 o 
  -6  -7   7        8.96        8.74      0.60 o 
  -5  -7   7       24.07       26.47      1.42 o 
  -4  -7   7       36.81       36.55      0.80 o 
  -3  -7   7       27.89       24.51      0.50 o 
  -2  -7   7       40.46       35.58      0.62 o 
  -1  -7   7      113.05      107.84      1.15 o 
   0  -7   7       64.14       60.44      0.99 o 
   1  -7   7       25.38       20.42      0.65 o 
   2  -7   7        0.89        0.71      0.43 o 
   3  -7   7       14.89       21.65      0.78 o 
   4  -7   7       13.00       15.05      0.55 o 
   5  -7   7      188.07      178.54      2.41 o 
   6  -7   7       19.57       18.17      0.85 o 
   7  -7   7       13.15       14.48      0.57 o 
  -9  -6   7        5.52        6.64      0.44 o 
  -8  -6   7        6.91       10.82      0.92 o 
  -7  -6   7        0.53        0.64      0.50 o 
  -6  -6   7       16.34       12.66      0.65 o 
  -5  -6   7       62.45       49.81      0.65 o 
  -4  -6   7      311.90      297.98      1.35 o 
  -3  -6   7      150.16      146.54      1.70 o 
  -2  -6   7      330.25      323.17      1.48 o 
  -1  -6   7        0.12        1.31      0.27 o 
   0  -6   7        6.28        5.54      0.37 o 
   1  -6   7       14.99       13.16      0.64 o 
   2  -6   7       92.38       85.14      0.99 o 
   3  -6   7       99.40      102.40      1.92 o 
   4  -6   7      131.87      147.76      1.63 o 
   5  -6   7       50.03       55.74      0.98 o 
   6  -6   7      163.50      171.04      3.05 o 
   7  -6   7        5.42        4.83      0.43 o 
 -10  -5   7        3.54        6.10      0.37 o 
  -9  -5   7        4.36        3.26      0.44 o 
  -8  -5   7        8.53        6.59      0.71 o 
  -7  -5   7       34.25       25.83      0.80 o 
  -6  -5   7      106.47      102.54      1.30 o 
  -5  -5   7       23.55       15.83      0.37 o 
  -4  -5   7       29.82       35.44      0.56 o 
  -3  -5   7       95.56       91.01      0.70 o 
  -2  -5   7       55.36       58.11      3.41 o 
  -1  -5   7      150.77      153.85      3.12 o 
   0  -5   7        8.57       11.92      1.14 o 
   1  -5   7        0.46        3.86      0.60 o 
   2  -5   7       24.11       31.34      0.51 o 
   3  -5   7       13.50       11.76      0.55 o 
   4  -5   7      372.34      362.11      2.20 o 
   5  -5   7       31.68       36.49      0.97 o 
   6  -5   7       33.38       37.70      0.92 o 
   7  -5   7        1.10        0.71      0.43 o 
 -11  -4   7        0.20        0.20      0.28 o 
 -10  -4   7       12.99       11.67      0.38 o 
  -9  -4   7       16.10       14.11      0.65 o 
  -8  -4   7        7.46        7.52      0.60 o 
  -7  -4   7        2.19        4.89      0.55 o 
  -6  -4   7       18.88       17.43      0.60 o 
  -5  -4   7        1.26        0.63      0.25 o 
  -4  -4   7       15.73       24.27      1.56 o 
  -3  -4   7      115.15      110.69      5.04 o 
  -2  -4   7       82.02       73.94      2.27 o 
  -1  -4   7       11.74       20.30      1.28 o 
   0  -4   7       27.12       25.26      1.42 o 
   1  -4   7      127.56      141.50      3.12 o 
   2  -4   7      641.32      663.28     11.07 o 
   3  -4   7       21.54       21.75      0.85 o 
   4  -4   7       29.67       31.21      1.99 o 
   5  -4   7       28.57       21.80      0.60 o 
   6  -4   7        1.03        1.35      0.40 o 
   7  -4   7        3.36        2.81      0.35 o 
 -11  -3   7        4.98        5.08      0.29 o 
 -10  -3   7        4.59        2.90      0.38 o 
  -9  -3   7       15.09       13.74      0.78 o 
  -8  -3   7        8.12        5.76      0.60 o 
  -7  -3   7       20.36       19.60      0.70 o 
  -6  -3   7      245.23      225.21      1.07 o 
  -5  -3   7       29.38       38.18      1.70 o 
  -4  -3   7       17.15        9.65      1.14 o 
  -3  -3   7       47.98       61.00      1.63 o 
  -2  -3   7      284.71      317.20      4.12 o 
  -1  -3   7      211.77      204.65      3.41 o 
   0  -3   7        1.38        2.41      0.85 o 
   1  -3   7        2.01        0.99      0.99 o 
   2  -3   7       49.06       67.35      1.35 o 
   3  -3   7       58.37       55.50      1.07 o 
   4  -3   7       58.62       54.36      1.28 o 
   5  -3   7       30.48       26.96      1.35 o 
   6  -3   7      158.99      154.35      4.83 o 
   7  -3   7        0.65        0.57      0.30 o 
 -11  -2   7        9.64       10.93      0.38 o 
 -10  -2   7        0.30        1.04      0.35 o 
  -9  -2   7       37.49       37.18      0.90 o 
  -8  -2   7       23.71       22.71      0.70 o 
  -7  -2   7        2.96       10.66      0.47 o 
  -6  -2   7       97.45      105.67      1.52 o 
  -5  -2   7      140.25      122.08      6.32 o 
  -4  -2   7      308.12      347.66      8.80 o 
  -3  -2   7      322.63      380.64      4.40 o 
  -2  -2   7     1222.90     1324.44      8.23 o 
  -1  -2   7       56.40       36.47      1.56 o 
   0  -2   7       75.59       60.74      2.13 o 
   1  -2   7      623.53      597.22      6.24 o 
   2  -2   7       50.95       61.84      2.34 o 
   3  -2   7        2.17        2.22      0.53 o 
   4  -2   7        0.43        0.43      0.57 o 
   5  -2   7       67.03       71.51      1.63 o 
   6  -2   7      244.59      241.05      7.59 o 
   7  -2   7       20.62       17.74      0.57 o 
 -12  -1   7        0.20        0.35      0.21 o 
 -11  -1   7       48.01       52.75      0.68 o 
 -10  -1   7        0.92        0.12      0.35 o 
  -9  -1   7       12.04       10.84      0.46 o 
  -8  -1   7       15.27       16.18      0.92 o 
  -7  -1   7      116.74       75.90      0.92 o 
  -6  -1   7       97.28       78.34      2.27 o 
  -5  -1   7      214.99      206.50      2.16 o 
  -4  -1   7       29.97       17.71      1.42 o 
  -3  -1   7      146.30      162.22      2.84 o 
  -2  -1   7        1.26        3.69      0.85 o 
  -1  -1   7       37.30       55.63      1.99 o 
   0  -1   7      887.56      835.65      7.24 o 
   1  -1   7        1.11        3.83      0.99 o 
   2  -1   7       44.65       40.03      1.06 o 
   3  -1   7      694.84      687.21     24.20 o 
   4  -1   7      477.38      483.80     34.91 o 
   5  -1   7       24.93       25.69      0.99 o 
   6  -1   7       57.86       68.84      0.90 o 
   7  -1   7       28.39       27.11      0.57 o 
 -12   0   7        1.85        1.43      0.30 o 
 -11   0   7        2.05        3.36      0.35 o 
 -10   0   7        0.04        0.46      0.35 o 
  -9   0   7       12.06       13.29      0.44 o 
  -8   0   7       31.39       40.25      1.14 o 
  -7   0   7      217.10      189.47      3.55 o 
  -6   0   7       39.93       37.18      1.70 o 
  -5   0   7      487.68      663.53     20.44 o 
  -4   0   7        0.10        0.50      0.50 o 
  -3   0   7      639.52      698.42     19.94 o 
  -2   0   7       88.68      107.01      2.41 o 
  -1   0   7      305.93      314.22      4.26 o 
   0   0   7      225.64      213.31      3.12 o 
   1   0   7       22.51       26.11      1.42 o 
   2   0   7      658.08      718.04      5.39 o 
   3   0   7      804.58      807.55      4.83 o 
   4   0   7       51.68       45.09      0.85 o 
   5   0   7        0.60        0.45      0.35 o 
   6   0   7       20.91       25.48      0.55 o 
 -13   1   7        0.40       -0.14      0.28 o 
 -12   1   7        3.75        3.26      0.57 o 
 -11   1   7       12.63       18.89      0.55 o 
 -10   1   7        1.69        2.31      0.36 o 
  -9   1   7       39.45       44.18      2.84 o 
  -8   1   7        0.08        2.17      0.47 o 
  -7   1   7       58.38       59.75      2.27 o 
  -6   1   7      353.04      347.29      4.54 o 
  -5   1   7      486.75      602.45     27.25 o 
  -4   1   7      145.40      141.59      1.81 o 
  -3   1   7       90.36      107.23      1.27 o 
  -2   1   7      100.89       97.79      1.99 o 
  -1   1   7       13.16       18.88      1.14 o 
   0   1   7        7.49        7.10      0.99 o 
   1   1   7       83.82       76.02      1.35 o 
   2   1   7       22.32       31.04      0.70 o 
   3   1   7        3.97        2.13      0.71 o 
   4   1   7       62.89       67.88      2.77 o 
   5   1   7       21.61       20.25      0.78 o 
   6   1   7        1.32        1.09      0.28 o 
 -13   2   7        0.18        0.74      0.24 o 
 -12   2   7        2.17        1.99      0.57 o 
 -11   2   7        2.37        7.04      0.85 o 
 -10   2   7       16.41       21.81      0.78 o 
  -9   2   7        0.02        0.88      0.44 o 
  -8   2   7       10.73       17.27      0.56 o 
  -7   2   7        5.65        1.56      1.14 o 
  -6   2   7       30.01       30.37      1.70 o 
  -5   2   7      473.89      533.35      5.39 o 
  -4   2   7       45.12       33.47      0.81 o 
  -3   2   7       32.53       39.17      1.42 o 
  -2   2   7       29.78       37.33      1.56 o 
  -1   2   7      226.13      194.58      3.41 o 
   0   2   7        0.10        1.48      0.85 o 
   1   2   7        7.57        8.71      0.78 o 
   2   2   7      573.18      602.38     29.38 o 
   3   2   7       35.95       44.55      4.26 o 
   4   2   7       51.97       52.69      0.85 o 
   5   2   7        0.21        0.21      0.30 o 
   6   2   7        8.99        8.37      0.43 o 
 -13   3   7       14.78       15.75      0.57 o 
 -12   3   7        7.46       11.43      0.50 o 
 -11   3   7       21.75       20.58      0.85 o 
 -10   3   7        3.83        3.97      0.71 o 
  -9   3   7       40.19       34.49      1.14 o 
  -8   3   7       90.90       99.43      6.60 o 
  -7   3   7       63.06       84.59      2.55 o 
  -6   3   7       19.42       24.84      1.56 o 
  -5   3   7       32.42       24.41      1.56 o 
  -4   3   7       11.05        5.18      0.60 o 
  -3   3   7        0.00        0.85      0.99 o 
  -2   3   7       79.51       75.65      2.13 o 
  -1   3   7      179.53      188.76      6.95 o 
   0   3   7      313.86      307.85      2.70 o 
   1   3   7       13.63       16.99      0.61 o 
   2   3   7       74.97       71.84      3.97 o 
   3   3   7        1.05        3.15      0.40 o 
   4   3   7       33.42       29.91      1.28 o 
   5   3   7        0.59        0.57      0.24 o 
 -13   4   7       17.49       12.92      0.57 o 
 -12   4   7       15.09       11.86      0.50 o 
 -11   4   7        3.24        1.14      0.40 o 
 -10   4   7       17.40       24.13      0.70 o 
  -9   4   7        0.01       -0.21      0.40 o 
  -8   4   7       22.71       21.20      0.81 o 
  -7   4   7       82.80       89.38      3.97 o 
  -6   4   7       84.52       93.53      2.70 o 
  -5   4   7      313.76      318.48      4.68 o 
  -4   4   7       13.92       11.07      1.14 o 
  -3   4   7        4.62        6.10      0.99 o 
  -2   4   7        0.81        3.26      1.28 o 
  -1   4   7        1.78        3.17      0.53 o 
   0   4   7      271.05      266.28      1.96 o 
   1   4   7      218.52      211.89      8.59 o 
   2   4   7       15.05       15.03      0.92 o 
   3   4   7       10.69       13.68      0.55 o 
   4   4   7        8.83        9.80      0.40 o 
   5   4   7        0.64        0.57      0.28 o 
 -13   5   7        7.72        4.68      0.43 o 
 -12   5   7       14.20       14.19      0.71 o 
 -11   5   7        2.46        1.56      0.57 o 
 -10   5   7        1.82        0.85      0.57 o 
  -9   5   7       40.67       45.98      1.28 o 
  -8   5   7        5.45        5.50      0.65 o 
  -7   5   7      460.68      431.05     10.50 o 
  -6   5   7        6.93       10.03      0.62 o 
  -5   5   7        1.16        3.77      1.42 o 
  -4   5   7       41.74       43.71      1.99 o 
  -3   5   7      123.00      112.97      2.98 o 
  -2   5   7      347.56      331.01     10.50 o 
  -1   5   7      172.37      157.20      1.85 o 
   0   5   7        3.02        6.24      0.71 o 
   1   5   7      165.01      122.29      1.63 o 
   2   5   7      234.64      248.66      1.71 o 
   3   5   7        2.14        0.87      0.34 o 
   4   5   7       29.56       30.37      0.71 o 
 -13   6   7        0.94        0.56      0.22 o 
 -12   6   7        2.57        2.13      0.57 o 
 -11   6   7        2.52        1.70      0.57 o 
 -10   6   7       11.59       11.64      0.85 o 
  -9   6   7      139.65      139.65      2.13 o 
  -8   6   7      126.65      124.47      1.99 o 
  -7   6   7       13.32        9.08      1.99 o 
  -6   6   7       44.82       54.07      2.91 o 
  -5   6   7      155.11      170.31      2.63 o 
  -4   6   7       93.45       95.06      2.63 o 
  -3   6   7       53.90       48.91      0.79 o 
  -2   6   7      153.69      154.14      3.90 o 
  -1   6   7        0.18        1.99      0.57 o 
   0   6   7      145.80      130.71      1.99 o 
   1   6   7        1.08        1.35      0.40 o 
   2   6   7        6.49        7.46      0.35 o 
   3   6   7        9.02        7.24      0.57 o 
 -13   7   7        5.43        6.39      0.30 o 
 -12   7   7        1.35        0.85      0.57 o 
 -11   7   7        0.28        0.57      0.57 o 
 -10   7   7       85.41       71.25      1.56 o 
  -9   7   7       10.24       11.21      0.85 o 
  -8   7   7       93.11      100.29      4.04 o 
  -7   7   7        1.69        5.20      0.50 o 
  -6   7   7       16.03       11.07      0.85 o 
  -5   7   7       10.10       13.34      0.85 o 
  -4   7   7        0.25        0.43      0.57 o 
  -3   7   7       54.71       43.55      0.85 o 
  -2   7   7       23.91       22.18      1.21 o 
  -1   7   7      169.95      137.38      1.99 o 
   0   7   7       33.16       35.06      0.80 o 
   1   7   7        2.30        1.35      0.40 o 
   2   7   7        4.32        5.53      0.34 o 
 -13   8   7        0.43        0.64      0.20 o 
 -12   8   7        2.95        1.49      0.30 o 
 -11   8   7        0.06       -0.07      0.40 o 
 -10   8   7       14.31       13.17      0.55 o 
  -9   8   7       49.39       50.23      2.55 o 
  -8   8   7       25.79       25.26      1.35 o 
  -7   8   7        0.66        0.99      0.40 o 
  -6   8   7        4.20        3.11      0.44 o 
  -5   8   7       58.75       53.65      1.28 o 
  -4   8   7        1.54        2.20      0.40 o 
  -3   8   7       28.31       32.55      0.78 o 
  -2   8   7        3.01        1.86      0.40 o 
  -1   8   7       15.39       10.93      0.71 o 
   0   8   7        0.54        0.69      0.34 o 
   1   8   7        1.28        1.86      0.30 o 
   2   8   7       24.21       28.10      0.57 o 
 -12   9   7        0.28        0.14      0.30 o 
 -11   9   7        2.92        2.98      0.40 o 
 -10   9   7        0.03        0.14      0.40 o 
  -9   9   7        0.62        0.28      0.40 o 
  -8   9   7        6.94        7.03      0.71 o 
  -7   9   7        0.76        0.78      0.40 o 
  -6   9   7       42.48       45.37      1.92 o 
  -5   9   7        1.89        1.64      0.40 o 
  -4   9   7      140.48      140.90      2.34 o 
  -3   9   7        1.86        0.69      0.34 o 
  -2   9   7       11.36        8.66      0.71 o 
  -1   9   7        7.13        5.47      0.40 o 
   0   9   7       10.02       13.80      0.71 o 
 -12  10   7        0.06        0.43      0.28 o 
 -11  10   7       12.87       15.93      0.57 o 
 -10  10   7        3.20        1.65      0.34 o 
  -9  10   7       22.25       22.07      0.60 o 
  -8  10   7       28.49       29.46      0.70 o 
  -7  10   7       79.39       83.47      1.42 o 
  -6  10   7       30.35       33.63      1.49 o 
  -5  10   7        6.59        9.93      0.47 o 
  -4  10   7       41.17       36.45      0.64 o 
  -3  10   7        1.64        1.45      0.35 o 
  -2  10   7        0.04        0.18      0.34 o 
  -1  10   7        5.51        7.20      0.50 o 
 -11  11   7       11.81        9.08      0.43 o 
 -10  11   7      175.56      185.08      1.70 o 
  -9  11   7       11.04       13.91      0.57 o 
  -8  11   7        6.09        3.60      0.34 o 
  -7  11   7        1.41        1.05      0.34 o 
  -6  11   7        0.46        0.43      0.43 o 
  -5  11   7        0.63        0.47      0.25 o 
  -4  11   7        5.11        6.15      0.43 o 
  -3  11   7        0.02        1.10      0.28 o 
  -2  11   7       17.15       24.27      0.57 o 
  -9  12   7       11.79        9.65      0.43 o 
  -8  12   7        4.66        4.83      0.43 o 
  -7  12   7       14.04       14.62      0.57 o 
  -6  12   7        6.31        7.10      0.43 o 
  -1 -12   8       54.83       64.01      0.85 o 
   0 -12   8       16.27       22.53      0.44 o 
   1 -12   8        0.01        0.28      0.43 o 
   2 -12   8        1.77        0.28      0.43 o 
  -4 -11   8        0.01        0.00      0.35 o 
  -3 -11   8        6.24        4.00      0.34 o 
  -2 -11   8       39.23       43.72      1.56 o 
  -1 -11   8        0.02        1.28      0.40 o 
   0 -11   8        0.16        0.07      0.40 o 
   1 -11   8        0.00       -0.07      0.50 o 
   2 -11   8        1.14       -0.28      0.43 o 
   3 -11   8       13.45       12.77      0.71 o 
   4 -11   8        1.83        3.41      0.43 o 
   5 -11   8        0.66        1.14      0.28 o 
  -5 -10   8        0.00        0.28      0.43 o 
  -4 -10   8        2.30        2.13      0.57 o 
  -3 -10   8        6.38       10.55      1.63 o 
  -2 -10   8       16.53       18.67      0.49 o 
  -1 -10   8       75.77       85.78      2.27 o 
   0 -10   8       11.25       10.46      0.50 o 
   1 -10   8       30.89       32.43      0.70 o 
   2 -10   8        5.83        2.84      0.57 o 
   3 -10   8        2.54        2.41      0.57 o 
   4 -10   8        0.05        0.00      0.43 o 
   5 -10   8        0.02       -0.14      0.43 o 
   6 -10   8        1.12        1.85      0.28 o 
  -7  -9   8        0.62        0.17      0.24 o 
  -6  -9   8       18.92       22.14      0.85 o 
  -5  -9   8        2.95        1.56      0.57 o 
  -4  -9   8       10.13        5.82      0.71 o 
  -3  -9   8       51.52       49.96      0.90 o 
  -2  -9   8        1.30        2.15      0.47 o 
  -1  -9   8       19.50       19.59      0.64 o 
   0  -9   8        1.00        0.28      0.40 o 
   1  -9   8       33.01       37.25      1.28 o 
   2  -9   8        0.03        0.36      0.43 o 
   3  -9   8        0.49        0.36      0.34 o 
   4  -9   8        0.09        0.57      0.57 o 
   5  -9   8       23.26       26.40      0.85 o 
   6  -9   8        0.01        0.00      0.28 o 
  -8  -8   8        0.44        0.85      0.43 o 
  -7  -8   8        0.20       -0.22      0.34 o 
  -6  -8   8       11.56       12.05      0.57 o 
  -5  -8   8        6.56        5.59      0.57 o 
  -4  -8   8        4.72        7.60      0.43 o 
  -3  -8   8       44.77       45.99      0.90 o 
  -2  -8   8        0.97        0.76      0.41 o 
  -1  -8   8      351.78      321.37      3.97 o 
   0  -8   8       23.79       30.77      3.41 o 
   1  -8   8       15.98       14.24      0.71 o 
   2  -8   8        5.72        7.61      0.44 o 
   3  -8   8        2.83        2.32      0.34 o 
   4  -8   8        0.95        1.42      0.34 o 
   5  -8   8        9.13       10.50      0.71 o 
   6  -8   8        7.67        7.95      0.57 o 
  -8  -7   8       17.24       12.72      0.50 o 
  -7  -7   8        2.10        2.26      0.44 o 
  -6  -7   8        2.34        3.07      0.50 o 
  -5  -7   8        5.61        4.93      0.57 o 
  -4  -7   8      233.01      192.52      1.82 o 
  -3  -7   8      213.14      203.10      1.36 o 
  -2  -7   8      174.93      180.95      2.13 o 
  -1  -7   8      219.68      186.46      3.62 o 
   0  -7   8        6.66        4.06      0.40 o 
   1  -7   8      101.68      113.87      1.70 o 
   2  -7   8        5.05        6.54      0.44 o 
   3  -7   8       92.76       86.38      1.14 o 
   4  -7   8       99.78       96.70      1.35 o 
   5  -7   8       89.89       86.94      0.92 o 
   6  -7   8       24.95       27.39      0.71 o 
  -9  -6   8       12.50       12.14      0.42 o 
  -8  -6   8        0.93        0.58      0.44 o 
  -7  -6   8        2.37        2.63      0.50 o 
  -6  -6   8       84.10       83.47      1.15 o 
  -5  -6   8       54.09       42.69      0.64 o 
  -4  -6   8      724.59      696.46      2.62 o 
  -3  -6   8      851.22      859.37      2.62 o 
  -2  -6   8        0.11        2.14      0.31 o 
  -1  -6   8        5.18        5.48      0.33 o 
   0  -6   8      139.55      132.39      3.13 o 
   1  -6   8        1.08        2.05      1.28 o 
   2  -6   8       54.01       58.35      0.95 o 
   3  -6   8       82.27       69.68      2.55 o 
   4  -6   8       19.72       20.90      0.65 o 
   5  -6   8       23.06       23.99      0.60 o 
   6  -6   8        4.26        3.12      0.43 o 
 -10  -5   8        0.61        0.92      0.30 o 
  -9  -5   8        0.17        0.43      0.40 o 
  -8  -5   8        1.99        2.13      0.64 o 
  -7  -5   8       31.79       28.75      0.80 o 
  -6  -5   8       11.78        9.93      0.43 o 
  -5  -5   8      103.58       90.52      0.81 o 
  -4  -5   8        1.73        2.90      0.30 o 
  -3  -5   8        9.35        7.04      0.33 o 
  -2  -5   8        5.44        3.57      0.30 o 
  -1  -5   8        2.14        2.03      0.23 o 
   0  -5   8       90.88       87.86      0.87 o 
   1  -5   8      690.80      677.69      2.32 o 
   2  -5   8      402.34      406.67      6.60 o 
   3  -5   8       79.78       68.37      1.05 o 
   4  -5   8       20.07       20.32      0.71 o 
   5  -5   8        1.77        1.28      0.57 o 
   6  -5   8        3.86        3.97      0.43 o 
 -11  -4   8        0.48        0.45      0.24 o 
 -10  -4   8        4.45        4.16      0.43 o 
  -9  -4   8        0.92        0.21      0.50 o 
  -8  -4   8       10.56       11.57      0.60 o 
  -7  -4   8       42.85       49.36      1.35 o 
  -6  -4   8        3.59        1.87      0.53 o 
  -5  -4   8        5.22        3.43      0.41 o 
  -4  -4   8        0.47        0.67      0.26 o 
  -3  -4   8       72.53       63.11      0.89 o 
  -2  -4   8       34.68       31.81      0.38 o 
  -1  -4   8       92.98      108.42      0.62 o 
   0  -4   8        7.61        7.50      0.34 o 
   1  -4   8       79.68       81.29      0.78 o 
   2  -4   8       10.30        9.80      0.35 o 
   3  -4   8      205.51      200.24      6.32 o 
   4  -4   8        0.00        0.00      0.57 o 
   5  -4   8       16.57       15.47      0.71 o 
   6  -4   8        5.08        4.97      0.57 o 
 -11  -3   8        7.75        7.25      0.78 o 
 -10  -3   8       16.59       12.93      0.60 o 
  -9  -3   8        0.18        0.28      0.50 o 
  -8  -3   8       22.33       26.36      0.92 o 
  -7  -3   8       27.99       26.73      0.89 o 
  -6  -3   8        5.49       10.91      0.49 o 
  -5  -3   8       70.47       59.05      1.07 o 
  -4  -3   8       65.08       75.24      1.19 o 
  -3  -3   8       62.32       48.11      1.85 o 
  -2  -3   8       32.23       30.23      1.56 o 
  -1  -3   8      818.16      813.79      7.24 o 
   0  -3   8       59.92       75.29      1.22 o 
   1  -3   8        5.22        4.45      0.62 o 
   2  -3   8       19.94       18.81      0.60 o 
   3  -3   8       10.20        9.23      0.71 o 
   4  -3   8        0.97        0.57      0.57 o 
   5  -3   8       14.73       10.64      0.71 o 
   6  -3   8       41.64       38.18      0.85 o 
 -11  -2   8        3.50        2.85      0.29 o 
 -10  -2   8        7.38        7.11      0.50 o 
  -9  -2   8       57.90       56.85      2.13 o 
  -8  -2   8        2.81        3.89      0.68 o 
  -7  -2   8       10.60        9.04      0.49 o 
  -6  -2   8       19.58       20.64      0.44 o 
  -5  -2   8      525.94      510.79      3.26 o 
  -4  -2   8        0.12        1.42      0.85 o 
  -3  -2   8       39.46       37.89      1.70 o 
  -2  -2   8       19.16       22.85      1.42 o 
  -1  -2   8       59.80       42.72      1.85 o 
   0  -2   8       87.35       98.33      1.37 o 
   1  -2   8       88.45       85.29      1.56 o 
   2  -2   8       12.68       13.04      0.52 o 
   3  -2   8       13.56       12.21      0.85 o 
   4  -2   8       24.87       27.82      0.99 o 
   5  -2   8        8.66        7.24      0.57 o 
   6  -2   8       12.78       13.48      0.57 o 
 -12  -1   8        7.79        6.95      0.43 o 
 -11  -1   8        3.76        1.90      0.29 o 
 -10  -1   8        2.13        0.83      0.36 o 
  -9  -1   8        0.02        0.05      0.38 o 
  -8  -1   8       38.29       31.33      0.93 o 
  -7  -1   8      119.50      100.34      1.15 o 
  -6  -1   8       70.76      102.61      1.21 o 
  -5  -1   8      439.00      572.10      5.39 o 
  -4  -1   8      111.32      109.28      2.55 o 
  -3  -1   8      103.42       92.11      2.41 o 
  -2  -1   8      266.42      248.37      3.97 o 
  -1  -1   8       15.42       14.05      1.28 o 
   0  -1   8        2.37        3.22      0.49 o 
   1  -1   8        2.64        6.50      0.62 o 
   2  -1   8      630.91      690.00     11.99 o 
   3  -1   8     1327.64     1309.96      6.10 o 
   4  -1   8      104.50       94.95      1.70 o 
   5  -1   8       21.17       23.42      0.85 o 
   6  -1   8        2.16        2.27      0.43 o 
 -12   0   8        0.42        0.28      0.43 o 
 -11   0   8        0.06        0.19      0.27 o 
 -10   0   8        1.87        0.91      0.31 o 
  -9   0   8        8.57        8.69      0.61 o 
  -8   0   8        7.27        8.53      0.47 o 
  -7   0   8       47.94       29.15      0.68 o 
  -6   0   8      552.14      545.73      8.94 o 
  -5   0   8      403.99      425.91      3.62 o 
  -4   0   8      135.02      183.79      3.12 o 
  -3   0   8      252.32      258.44      3.97 o 
  -2   0   8       64.70       73.37      2.41 o 
  -1   0   8      440.38      431.59      5.54 o 
   0   0   8      195.94      180.81      2.91 o 
   1   0   8       21.06       27.97      0.97 o 
   2   0   8       11.95       16.16      0.92 o 
   3   0   8       37.74       42.15      1.28 o 
   4   0   8        0.09        1.42      0.57 o 
   5   0   8        0.91        1.70      0.57 o 
   6   0   8        0.78        0.28      0.28 o 
 -13   1   8        0.06       -0.14      0.28 o 
 -12   1   8        1.07        0.28      0.43 o 
 -11   1   8        0.46        2.41      0.44 o 
 -10   1   8       18.58       19.13      0.83 o 
  -9   1   8       79.76       82.32      1.56 o 
  -8   1   8       46.26       63.44      2.55 o 
  -7   1   8        2.25        0.71      0.63 o 
  -6   1   8      203.80      233.32      3.83 o 
  -5   1   8        0.05        5.96      0.75 o 
  -4   1   8       80.24       95.67      1.61 o 
  -3   1   8        0.15        2.55      0.85 o 
  -2   1   8        6.10        6.10      1.14 o 
  -1   1   8      142.73      151.23      1.72 o 
   0   1   8     1773.10     1768.94      6.67 o 
   1   1   8      744.47      730.54     14.62 o 
   2   1   8      197.67      202.96      9.86 o 
   3   1   8        1.86        2.98      0.57 o 
   4   1   8        6.69        5.68      0.57 o 
   5   1   8        9.84        8.66      0.57 o 
 -13   2   8        0.06        0.57      0.43 o 
 -12   2   8        7.02        8.19      0.50 o 
 -11   2   8        7.45       13.03      0.92 o 
 -10   2   8       51.08       53.65      1.28 o 
  -9   2   8       37.99       40.02      1.28 o 
  -8   2   8       59.73       75.08      2.55 o 
  -7   2   8       19.32       24.84      1.70 o 
  -6   2   8       40.15       63.01      2.13 o 
  -5   2   8        7.44       13.91      1.28 o 
  -4   2   8        1.40        4.60      0.75 o 
  -3   2   8        9.55        9.79      1.14 o 
  -2   2   8        0.03        1.55      0.52 o 
  -1   2   8       37.00       37.57      0.97 o 
   0   2   8        1.77        0.82      0.43 o 
   1   2   8       60.47       54.00      1.00 o 
   2   2   8       85.39       89.35      4.68 o 
   3   2   8       11.85        8.23      0.71 o 
   4   2   8       13.90       14.62      0.71 o 
   5   2   8        2.50        3.69      0.43 o 
 -13   3   8        0.70        1.28      0.43 o 
 -12   3   8        0.75        0.58      0.27 o 
 -11   3   8       49.01       56.88      1.49 o 
 -10   3   8        1.94        3.35      0.44 o 
  -9   3   8        1.60        0.99      0.57 o 
  -8   3   8       49.30       63.65      1.28 o 
  -7   3   8      115.27      105.35      1.46 o 
  -6   3   8       60.16       46.41      1.99 o 
  -5   3   8       16.20       24.69      1.56 o 
  -4   3   8       80.74       75.50      1.28 o 
  -3   3   8       22.75       26.70      0.78 o 
  -2   3   8       16.83       14.30      0.73 o 
  -1   3   8      270.34      290.10      2.49 o 
   0   3   8        9.61       13.28      0.60 o 
   1   3   8       11.65       10.38      0.55 o 
   2   3   8       17.43       21.30      1.35 o 
   3   3   8        7.28        6.53      0.57 o 
   4   3   8       38.07       44.85      0.99 o 
 -13   4   8        1.68        2.98      0.43 o 
 -12   4   8        2.84        3.29      0.44 o 
 -11   4   8        2.78        1.28      0.57 o 
 -10   4   8        0.31        0.07      0.40 o 
  -9   4   8       67.91       65.85      1.42 o 
  -8   4   8      263.53      224.95      2.41 o 
  -7   4   8        1.52        3.17      0.53 o 
  -6   4   8        0.66        1.32      0.53 o 
  -5   4   8       34.70       38.60      0.99 o 
  -4   4   8      183.46      181.74      7.95 o 
  -3   4   8      386.04      405.93      2.86 o 
  -2   4   8      161.11      155.01      1.91 o 
  -1   4   8        4.01        8.60      0.55 o 
   0   4   8        0.47        0.43      0.40 o 
   1   4   8      120.92      113.05      1.30 o 
   2   4   8       20.35       22.89      0.99 o 
   3   4   8        0.00        0.14      0.43 o 
   4   4   8        7.56        5.25      0.43 o 
 -13   5   8        0.21        0.64      0.30 o 
 -12   5   8        0.68        1.14      0.57 o 
 -11   5   8        5.22        7.10      0.71 o 
 -10   5   8       62.45       63.16      1.42 o 
  -9   5   8       52.98       55.78      1.42 o 
  -8   5   8      201.30      215.58      2.41 o 
  -7   5   8        8.82        7.14      0.66 o 
  -6   5   8       68.81       62.45      1.13 o 
  -5   5   8       57.53       58.19      0.79 o 
  -4   5   8      223.36      219.45      4.19 o 
  -3   5   8      171.50      191.39      7.73 o 
  -2   5   8      487.26      491.26     36.55 o 
  -1   5   8      122.43      112.38      4.68 o 
   0   5   8       91.21       79.34      1.10 o 
   1   5   8       35.47       31.87      0.70 o 
   2   5   8        0.14        0.92      0.35 o 
   3   5   8        1.67        2.13      0.43 o 
 -13   6   8        0.50        0.47      0.21 o 
 -12   6   8        0.46        0.28      0.43 o 
 -11   6   8        0.04        0.00      0.57 o 
 -10   6   8       40.33       33.92      1.14 o 
  -9   6   8        0.01        0.43      0.57 o 
  -8   6   8        2.05        1.85      0.71 o 
  -7   6   8       21.57       23.42      0.99 o 
  -6   6   8       96.44      113.54      1.70 o 
  -5   6   8      247.25      264.84      2.41 o 
  -4   6   8      321.16      331.87     21.22 o 
  -3   6   8      165.23      149.16      2.27 o 
  -2   6   8       52.18       39.20      3.55 o 
  -1   6   8      440.28      412.35     12.77 o 
   0   6   8        5.41        3.25      0.44 o 
   1   6   8        2.85        2.93      0.40 o 
   2   6   8        1.02        0.43      0.43 o 
 -13   7   8        5.28        2.63      0.43 o 
 -12   7   8       12.55       14.38      0.71 o 
 -11   7   8        8.92       10.01      0.50 o 
 -10   7   8       41.57       37.78      0.99 o 
  -9   7   8        2.11        1.75      0.43 o 
  -8   7   8       41.39       42.29      1.14 o 
  -7   7   8       16.62       23.84      0.99 o 
  -6   7   8        0.17        0.71      0.57 o 
  -5   7   8      106.36      122.53      3.76 o 
  -4   7   8        5.82        5.01      0.57 o 
  -3   7   8      113.83      112.20      2.98 o 
  -2   7   8      112.49       89.57      3.90 o 
  -1   7   8        0.92        0.99      0.40 o 
   0   7   8        4.55        5.04      0.40 o 
   1   7   8       26.64       25.98      0.50 o 
 -12   8   8        0.49        0.78      0.30 o 
 -11   8   8        5.92        5.05      0.40 o 
 -10   8   8        1.20        1.48      0.34 o 
  -9   8   8        0.26        0.57      0.40 o 
  -8   8   8        8.99       11.50      0.85 o 
  -7   8   8       61.49       64.15      1.42 o 
  -6   8   8       67.91       63.07      1.06 o 
  -5   8   8       50.23       53.98      1.56 o 
  -4   8   8        1.77        1.28      0.44 o 
  -3   8   8       11.03       10.39      0.71 o 
  -2   8   8        2.55        2.73      0.44 o 
  -1   8   8       12.51       11.45      0.50 o 
   0   8   8       14.14       13.00      0.40 o 
 -12   9   8        1.54        1.42      0.43 o 
 -11   9   8        0.05       -0.21      0.30 o 
 -10   9   8        0.36        1.22      0.34 o 
  -9   9   8        4.90        3.49      0.40 o 
  -8   9   8       21.46       19.16      0.85 o 
  -7   9   8       24.66       25.69      0.99 o 
  -6   9   8        0.27        0.07      0.40 o 
  -5   9   8       17.50       15.90      0.55 o 
  -4   9   8        6.42        5.09      0.40 o 
  -3   9   8       19.44       19.57      1.14 o 
  -2   9   8       28.94       26.84      0.71 o 
  -1   9   8        1.91        2.00      0.30 o 
 -11  10   8        0.01        0.00      0.43 o 
 -10  10   8        7.10        7.79      0.35 o 
  -9  10   8        5.90        6.97      0.40 o 
  -8  10   8        3.55        5.68      0.57 o 
  -7  10   8        1.15        1.99      0.57 o 
  -6  10   8        0.07        0.28      0.43 o 
  -5  10   8        7.18        4.76      0.40 o 
  -4  10   8        1.08        0.78      0.30 o 
  -3  10   8       10.06       14.50      0.71 o 
  -2  10   8        8.13       10.50      0.57 o 
 -10  11   8       18.35       13.77      0.57 o 
  -9  11   8        1.98        3.26      0.43 o 
  -8  11   8        0.63        0.85      0.43 o 
  -7  11   8       32.43       30.51      0.85 o 
  -6  11   8        1.73        1.70      0.43 o 
  -5  11   8       10.26       10.79      0.43 o 
  -4  11   8        0.84        0.85      0.28 o 
  -2 -11   9       18.01       34.91      0.71 o 
  -1 -11   9        0.47        1.14      0.43 o 
   0 -11   9        0.10        1.42      0.43 o 
   1 -11   9       13.71       16.04      0.71 o 
   2 -11   9       12.82       15.04      0.57 o 
   3 -11   9       20.95       19.73      0.57 o 
  -5 -10   9        3.62        2.67      0.35 o 
  -4 -10   9        4.71        9.53      0.43 o 
  -3 -10   9       21.43       28.62      0.78 o 
  -2 -10   9        0.09        1.42      0.33 o 
  -1 -10   9        2.02        3.21      1.28 o 
   0 -10   9       11.73        8.82      0.50 o 
   1 -10   9        2.50        0.57      0.43 o 
   2 -10   9        4.01        4.26      0.57 o 
   3 -10   9        0.96        4.54      0.57 o 
   4 -10   9        0.43        0.43      0.43 o 
  -6  -9   9        0.19        0.07      0.30 o 
  -5  -9   9        5.38        6.40      0.44 o 
  -4  -9   9        5.95        4.88      0.44 o 
  -3  -9   9        3.93        2.94      0.35 o 
  -2  -9   9       14.44       16.22      0.85 o 
  -1  -9   9        0.04        0.57      0.40 o 
   0  -9   9        4.14        2.27      0.57 o 
   1  -9   9       28.90       25.05      0.65 o 
   2  -9   9        1.26        1.40      0.34 o 
   3  -9   9        0.86        0.43      0.30 o 
   4  -9   9       22.05       28.10      0.85 o 
   5  -9   9        2.48        3.41      0.43 o 
  -7  -8   9        1.25        0.49      0.34 o 
  -6  -8   9        4.06        2.13      0.57 o 
  -5  -8   9        9.26       10.36      0.71 o 
  -4  -8   9        8.25        7.48      0.85 o 
  -3  -8   9        9.09        9.12      0.40 o 
  -2  -8   9        0.64        0.51      0.38 o 
  -1  -8   9        3.69        1.92      0.40 o 
   0  -8   9        2.30        3.21      0.40 o 
   1  -8   9       21.50       18.99      0.58 o 
   2  -8   9        3.06        1.48      0.34 o 
   3  -8   9        0.83        1.48      0.34 o 
   4  -8   9        0.34       -0.11      0.24 o 
   5  -8   9        5.96        5.82      0.43 o 
  -8  -7   9       12.33        8.47      0.33 o 
  -7  -7   9        0.77        0.43      0.43 o 
  -6  -7   9       60.06       61.13      0.95 o 
  -5  -7   9       14.02       20.17      0.57 o 
  -4  -7   9      281.23      259.07      2.23 o 
  -3  -7   9      127.79      132.42      1.35 o 
  -2  -7   9        3.27        8.06      0.55 o 
  -1  -7   9        7.47        7.59      0.41 o 
   0  -7   9       29.81       24.91      0.70 o 
   1  -7   9        0.29        0.92      0.40 o 
   2  -7   9       93.15       91.96      1.09 o 
   3  -7   9       13.38       14.39      1.06 o 
   4  -7   9       54.92       51.76      0.75 o 
   5  -7   9       11.84       10.01      0.64 o 
  -9  -6   9        0.18        0.43      0.25 o 
  -8  -6   9        8.85        6.84      0.41 o 
  -7  -6   9       22.91       27.76      0.92 o 
  -6  -6   9        0.01        1.18      0.41 o 
  -5  -6   9       18.85       15.92      0.58 o 
  -4  -6   9        6.22        7.63      0.66 o 
  -3  -6   9        0.56        0.17      0.36 o 
  -2  -6   9      196.61      195.51      1.61 o 
  -1  -6   9      110.44       99.76      1.11 o 
   0  -6   9      297.83      271.50      3.90 o 
   1  -6   9      130.01      116.25      1.99 o 
   2  -6   9      124.95      103.36      1.19 o 
   3  -6   9       21.89       19.30      0.60 o 
   4  -6   9        2.14        1.91      0.50 o 
   5  -6   9       18.55       22.14      0.57 o 
 -10  -5   9        2.93        2.22      0.30 o 
  -9  -5   9        5.30        4.79      0.38 o 
  -8  -5   9       60.46       54.60      1.35 o 
  -7  -5   9      371.89      353.01      4.54 o 
  -6  -5   9      320.58      342.62      2.21 o 
  -5  -5   9       67.35       75.27      0.67 o 
  -4  -5   9       13.14        6.28      0.34 o 
  -3  -5   9      314.78      305.58      1.37 o 
  -2  -5   9      120.64      115.75      1.71 o 
  -1  -5   9       45.76       45.46      0.63 o 
   0  -5   9      176.36      141.51      1.17 o 
   1  -5   9       48.19       59.64      0.95 o 
   2  -5   9      199.47      182.76      4.26 o 
   3  -5   9       12.20       10.51      0.50 o 
   4  -5   9        1.75        2.27      0.57 o 
   5  -5   9        0.02       -0.14      0.43 o 
 -10  -4   9        7.05        7.47      0.44 o 
  -9  -4   9       19.60       21.82      0.73 o 
  -8  -4   9       32.37       40.14      0.68 o 
  -7  -4   9       26.88       25.94      0.62 o 
  -6  -4   9        1.20        0.91      0.33 o 
  -5  -4   9        8.77       10.55      0.39 o 
  -4  -4   9       43.94       50.14      0.82 o 
  -3  -4   9       41.56       45.04      0.60 o 
  -2  -4   9      341.02      356.29      3.74 o 
  -1  -4   9      579.56      548.88      2.77 o 
   0  -4   9      179.25      184.95      1.23 o 
   1  -4   9        0.97        1.56      0.40 o 
   2  -4   9       44.90       45.83      1.35 o 
   3  -4   9        7.85        9.23      0.71 o 
   4  -4   9       13.11       14.19      0.71 o 
   5  -4   9        0.00        0.14      0.43 o 
 -11  -3   9        3.19        0.92      0.30 o 
 -10  -3   9       27.44       35.98      0.70 o 
  -9  -3   9        3.64        5.98      0.38 o 
  -8  -3   9       17.85        9.79      0.40 o 
  -7  -3   9        1.17        0.16      0.50 o 
  -6  -3   9      120.17       91.89      0.93 o 
  -5  -3   9       55.13       48.23      0.56 o 
  -4  -3   9       19.30       26.23      0.37 o 
  -3  -3   9        0.18        2.00      0.25 o 
  -2  -3   9      570.41      522.61      3.87 o 
  -1  -3   9        3.82        4.93      0.30 o 
   0  -3   9      198.38      167.11      1.49 o 
   1  -3   9        7.15        7.25      0.78 o 
   2  -3   9       31.75       34.63      1.92 o 
   3  -3   9       57.99       58.13      1.70 o 
   4  -3   9        1.41        2.55      0.57 o 
   5  -3   9        0.54        0.14      0.43 o 
 -11  -2   9        1.50        0.39      0.34 o 
 -10  -2   9        0.29        1.06      0.50 o 
  -9  -2   9        8.76       13.32      0.66 o 
  -8  -2   9       10.80        4.17      0.37 o 
  -7  -2   9        4.37        2.39      0.35 o 
  -6  -2   9       17.45       14.49      0.47 o 
  -5  -2   9       31.61       35.81      0.51 o 
  -4  -2   9       61.47       64.68      0.78 o 
  -3  -2   9       15.27       14.13      0.34 o 
  -2  -2   9        7.71        5.35      0.29 o 
  -1  -2   9        1.83        2.09      0.31 o 
   0  -2   9        2.16        4.00      0.47 o 
   1  -2   9        6.09        3.55      0.71 o 
   2  -2   9      162.72      160.75      2.06 o 
   3  -2   9       35.76       27.96      0.99 o 
   4  -2   9       57.85       57.91      1.14 o 
   5  -2   9       43.34       49.82      0.99 o 
 -12  -1   9        1.02        0.28      0.28 o 
 -11  -1   9        2.33        1.70      0.34 o 
 -10  -1   9        4.02        4.78      0.38 o 
  -9  -1   9        1.69        2.93      0.43 o 
  -8  -1   9        1.59        2.58      0.58 o 
  -7  -1   9        2.21        3.39      0.39 o 
  -6  -1   9        2.67        2.93      0.32 o 
  -5  -1   9       22.73       33.48      0.79 o 
  -4  -1   9       84.94       85.25      0.77 o 
  -3  -1   9        4.70        4.94      0.26 o 
  -2  -1   9       16.20       15.07      0.44 o 
  -1  -1   9       15.23       18.75      0.55 o 
   0  -1   9        0.12        0.81      0.65 o 
   1  -1   9        0.19        2.41      0.71 o 
   2  -1   9       21.57       25.00      0.71 o 
   3  -1   9        0.14        0.14      0.57 o 
   4  -1   9       24.11       27.68      0.85 o 
   5  -1   9       54.14       61.60      0.99 o 
 -12   0   9        3.56        4.83      0.43 o 
 -11   0   9        0.40        0.57      0.57 o 
 -10   0   9        6.75        5.42      0.38 o 
  -9   0   9        0.73        1.19      0.39 o 
  -8   0   9       68.90       73.12      3.62 o 
  -7   0   9       53.79       47.01      0.73 o 
  -6   0   9        4.17        4.49      0.59 o 
  -5   0   9        4.67        4.50      0.32 o 
  -4   0   9        9.92        9.11      0.35 o 
  -3   0   9        7.47       15.30      0.51 o 
  -2   0   9       36.93       31.31      0.54 o 
  -1   0   9      560.73      581.22      3.05 o 
   0   0   9     1617.36     1626.03      6.53 o 
   1   0   9      614.21      651.99     33.78 o 
   2   0   9        7.08        9.70      0.71 o 
   3   0   9      102.68      102.61      1.70 o 
   4   0   9        4.57        3.41      0.43 o 
   5   0   9        6.40        7.39      0.30 o 
 -12   1   9        1.38        0.85      0.43 o 
 -11   1   9        9.33        6.81      0.71 o 
 -10   1   9        2.61        4.40      0.85 o 
  -9   1   9      197.28      191.31      2.41 o 
  -8   1   9       78.45       77.23      1.09 o 
  -7   1   9        6.10        6.06      0.45 o 
  -6   1   9      106.62       95.90      1.28 o 
  -5   1   9        9.03       14.29      0.54 o 
  -4   1   9      457.64      481.92      6.27 o 
  -3   1   9       64.64       78.81      1.01 o 
  -2   1   9       54.55       60.17      0.82 o 
  -1   1   9      249.08      256.87      7.95 o 
   0   1   9       32.92       29.66      1.14 o 
   1   1   9        4.49        4.09      0.44 o 
   2   1   9       32.14       36.19      1.92 o 
   3   1   9       24.05       18.02      0.85 o 
   4   1   9        0.66        1.28      0.43 o 
 -13   2   9        0.75        1.28      0.28 o 
 -12   2   9        4.43        4.25      0.50 o 
 -11   2   9        8.27       13.00      1.56 o 
 -10   2   9        0.26       -0.17      0.47 o 
  -9   2   9        6.95        4.97      0.71 o 
  -8   2   9        3.26        2.03      0.47 o 
  -7   2   9        0.11        2.24      0.78 o 
  -6   2   9       10.61       16.75      1.70 o 
  -5   2   9        0.73        1.63      0.43 o 
  -4   2   9       26.73       25.95      0.84 o 
  -3   2   9      643.64      629.85      4.28 o 
  -2   2   9      511.74      539.26      4.97 o 
  -1   2   9       15.13       12.63      0.85 o 
   0   2   9       19.26       20.30      0.99 o 
   1   2   9        8.84        6.80      0.64 o 
   2   2   9        5.65        4.84      0.40 o 
   3   2   9        7.01        7.95      0.57 o 
   4   2   9        9.72        5.82      0.43 o 
 -13   3   9       20.71       21.29      0.57 o 
 -12   3   9        6.37        5.89      0.44 o 
 -11   3   9       43.59       38.33      2.13 o 
 -10   3   9        0.03        0.28      0.57 o 
  -9   3   9       19.94       20.86      1.21 o 
  -8   3   9       19.38       23.51      0.78 o 
  -7   3   9       31.50       24.74      0.77 o 
  -6   3   9       19.73       13.48      1.70 o 
  -5   3   9       12.87       12.21      0.52 o 
  -4   3   9       55.15       62.35      1.48 o 
  -3   3   9       74.38       91.37      4.26 o 
  -2   3   9        0.00        1.03      1.21 o 
  -1   3   9        0.95        0.85      0.57 o 
   0   3   9        2.40        4.28      0.50 o 
   1   3   9        2.23        1.56      0.40 o 
   2   3   9        9.49       12.21      0.50 o 
   3   3   9        6.64        6.24      0.57 o 
 -13   4   9        4.66        3.83      0.43 o 
 -12   4   9        0.00        0.16      0.34 o 
 -11   4   9       10.83        9.23      0.71 o 
 -10   4   9       61.05       57.48      1.42 o 
  -9   4   9       63.10       60.20      3.76 o 
  -8   4   9        5.55        2.13      0.57 o 
  -7   4   9        0.02        0.28      0.57 o 
  -6   4   9        4.09        7.10      1.99 o 
  -5   4   9       11.72        9.18      0.67 o 
  -4   4   9       21.77       23.54      0.92 o 
  -3   4   9       17.70       21.86      1.14 o 
  -2   4   9        0.92        0.85      0.57 o 
  -1   4   9       11.94       12.06      0.85 o 
   0   4   9        0.69        0.99      0.43 o 
   1   4   9       60.51       68.48      0.90 o 
   2   4   9       12.89       10.36      0.57 o 
   3   4   9        0.44        0.71      0.28 o 
 -13   5   9        0.74        0.57      0.30 o 
 -12   5   9        4.84        5.82      0.78 o 
 -11   5   9       16.30       13.34      0.71 o 
 -10   5   9        1.04        2.13      0.57 o 
  -9   5   9        5.60        7.24      0.71 o 
  -8   5   9        1.68        1.56      0.57 o 
  -7   5   9       21.35       25.12      0.99 o 
  -6   5   9      239.50      261.01      5.75 o 
  -5   5   9      246.27      251.21      2.70 o 
  -4   5   9       17.94       15.75      0.99 o 
  -3   5   9       13.10       15.90      0.99 o 
  -2   5   9       91.10       78.48      1.70 o 
  -1   5   9      137.10      130.72      6.88 o 
   0   5   9        1.67        2.17      0.40 o 
   1   5   9        6.75        6.24      0.40 o 
   2   5   9        3.66        2.84      0.43 o 
 -13   6   9        1.43        1.46      0.50 o 
 -12   6   9        6.16        4.83      0.57 o 
 -11   6   9       15.09       13.62      0.71 o 
 -10   6   9       60.55       68.32      4.19 o 
  -9   6   9        0.72        0.85      0.57 o 
  -8   6   9       93.43       89.13      1.56 o 
  -7   6   9      313.61      364.46      3.12 o 
  -6   6   9       22.16       22.59      0.71 o 
  -5   6   9       66.38       84.44      5.04 o 
  -4   6   9      191.48      160.37      2.27 o 
  -3   6   9       97.93       69.68      1.56 o 
  -2   6   9      283.26      252.63      2.84 o 
  -1   6   9       29.09       36.67      0.78 o 
   0   6   9        0.10        1.21      0.92 o 
   1   6   9       44.05       45.31      1.28 o 
 -12   7   9       17.77       20.86      0.71 o 
 -11   7   9        4.92        5.82      0.57 o 
 -10   7   9        7.31        8.09      0.71 o 
  -9   7   9       43.54       55.78      1.28 o 
  -8   7   9        0.40        5.11      0.71 o 
  -7   7   9       11.65       19.02      0.85 o 
  -6   7   9      170.27      154.67      2.48 o 
  -5   7   9       60.23       53.13      3.97 o 
  -4   7   9        0.44        0.43      0.57 o 
  -3   7   9       70.08       63.16      1.42 o 
  -2   7   9       24.37       27.52      0.71 o 
  -1   7   9       31.59       31.90      0.65 o 
   0   7   9       49.67       53.10      0.65 o 
 -12   8   9        0.07       -0.14      0.43 o 
 -11   8   9        6.35        4.68      0.57 o 
 -10   8   9        2.73        2.98      0.57 o 
  -9   8   9        0.05        0.14      0.57 o 
  -8   8   9        0.01        0.57      0.57 o 
  -7   8   9       47.74       44.42      1.14 o 
  -6   8   9        3.59        1.72      0.40 o 
  -5   8   9       93.83       86.14      5.96 o 
  -4   8   9       29.02       26.54      0.99 o 
  -3   8   9        7.22        7.66      0.71 o 
  -2   8   9       90.74       99.40      2.55 o 
  -1   8   9       15.45       21.00      1.35 o 
 -12   9   9        2.78        0.99      0.28 o 
 -11   9   9        2.75        3.55      0.43 o 
 -10   9   9        0.42        0.28      0.43 o 
  -9   9   9        0.95        0.57      0.57 o 
  -8   9   9        0.20        0.57      0.57 o 
  -7   9   9        5.58        6.10      0.57 o 
  -6   9   9        4.36        6.61      0.40 o 
  -5   9   9       14.44       15.69      1.14 o 
  -4   9   9        0.46        0.85      0.43 o 
  -3   9   9       17.50       15.90      0.71 o 
  -2   9   9        0.59        1.28      0.43 o 
 -11  10   9        1.89        2.27      0.28 o 
 -10  10   9        2.16        1.85      0.43 o 
  -9  10   9       11.18       15.61      0.57 o 
  -8  10   9        1.49        3.26      0.43 o 
  -7  10   9        4.99        6.53      0.57 o 
  -6  10   9        0.07        0.28      0.43 o 
  -5  10   9        9.40       10.36      0.57 o 
  -4  10   9        0.15        0.85      0.43 o 
  -8  11   9        0.17        0.85      0.28 o 
  -1 -11  10        0.35        2.70      0.57 o 
   0 -11  10        0.31        0.00      0.43 o 
   1 -11  10        5.70        5.39      0.43 o 
  -4 -10  10       19.75       20.86      0.57 o 
  -3 -10  10        0.38        3.26      0.43 o 
  -2 -10  10        0.23        0.57      0.43 o 
  -1 -10  10       12.89       22.31      0.85 o 
   0 -10  10        0.06        0.07      0.30 o 
   1 -10  10       24.00       23.42      0.44 o 
  -6  -9  10       30.31       33.07      0.71 o 
  -5  -9  10        2.94        2.41      0.57 o 
  -4  -9  10        0.21        0.00      0.57 o 
  -3  -9  10        2.00        3.26      0.40 o 
  -2  -9  10        0.88        1.63      0.33 o 
  -1  -9  10        0.78       -0.35      0.40 o 
   0  -9  10        0.66        0.71      0.43 o 
   1  -9  10       36.86       27.96      0.71 o 
   2  -9  10        1.47        2.65      0.57 o 
   3  -9  10        0.01        0.28      0.43 o 
  -7  -8  10        0.07        0.28      0.43 o 
  -6  -8  10        0.92        0.49      0.34 o 
  -5  -8  10        3.81        5.25      0.71 o 
  -4  -8  10        1.49        1.21      0.50 o 
  -3  -8  10        2.25        0.44      0.35 o 
  -2  -8  10       55.75       54.54      0.99 o 
  -1  -8  10        5.80        7.22      0.44 o 
   0  -8  10        0.24        1.42      0.57 o 
   1  -8  10       26.52       28.32      0.65 o 
   2  -8  10        7.86        9.80      0.44 o 
   3  -8  10        0.00        0.06      0.24 o 
  -8  -7  10       13.71       15.19      0.57 o 
  -7  -7  10        2.23        2.45      0.50 o 
  -6  -7  10       13.42       12.67      1.28 o 
  -5  -7  10        8.28        9.83      0.92 o 
  -4  -7  10        5.89        5.79      0.43 o 
  -3  -7  10        0.00        0.15      0.38 o 
  -2  -7  10        9.51       11.11      0.55 o 
  -1  -7  10        0.06        0.35      0.40 o 
   0  -7  10        0.87        2.00      0.40 o 
   1  -7  10        8.86       12.71      0.55 o 
   2  -7  10       34.35       36.78      0.85 o 
   3  -7  10       12.70       14.56      0.44 o 
   4  -7  10        0.34        0.14      0.28 o 
  -8  -6  10        0.73        0.19      0.33 o 
  -7  -6  10      101.83       95.22      1.37 o 
  -6  -6  10       19.60       22.10      0.68 o 
  -5  -6  10       54.00       76.35      1.17 o 
  -4  -6  10        0.00       -0.35      0.35 o 
  -3  -6  10       23.69       15.72      0.65 o 
  -2  -6  10        5.25        3.92      0.44 o 
  -1  -6  10       15.42       13.27      0.52 o 
   0  -6  10       63.80       59.89      0.95 o 
   1  -6  10       88.96       72.48      1.49 o 
   2  -6  10       86.96       74.72      0.95 o 
   3  -6  10        5.52        3.83      0.57 o 
   4  -6  10        2.31        3.41      0.43 o 
 -10  -5  10        2.92        1.14      0.28 o 
  -9  -5  10       30.87       34.56      0.46 o 
  -8  -5  10        0.77        1.79      0.35 o 
  -7  -5  10      144.95      141.91      1.45 o 
  -6  -5  10        9.24        9.19      0.72 o 
  -5  -5  10       93.12       99.79      0.86 o 
  -4  -5  10       50.42       52.16      0.72 o 
  -3  -5  10      352.87      322.26      1.66 o 
  -2  -5  10      222.97      211.92      1.22 o 
  -1  -5  10       15.02       13.40      0.49 o 
   0  -5  10        1.28        1.94      0.40 o 
   1  -5  10        0.01        1.53      1.06 o 
   2  -5  10       14.31       18.45      0.85 o 
   3  -5  10        0.02        0.00      0.57 o 
   4  -5  10       26.29       23.28      0.71 o 
 -10  -4  10       47.77       36.98      1.70 o 
  -9  -4  10       38.76       45.96      0.78 o 
  -8  -4  10       15.84       13.99      0.43 o 
  -7  -4  10        8.63        9.54      0.60 o 
  -6  -4  10       58.75       67.86      0.74 o 
  -5  -4  10      285.83      285.18      1.56 o 
  -4  -4  10      400.41      378.94      1.54 o 
  -3  -4  10       60.67       58.83      0.87 o 
  -2  -4  10       69.58       79.70      0.68 o 
  -1  -4  10      658.62      546.27      2.10 o 
   0  -4  10       12.78        9.71      0.41 o 
   1  -4  10        0.82        1.06      0.40 o 
   2  -4  10        2.07        2.41      0.57 o 
   3  -4  10        2.43        3.69      0.57 o 
   4  -4  10       16.92       17.74      0.71 o 
   5  -4  10       13.64       15.33      0.43 o 
 -11  -3  10        3.32        3.83      0.43 o 
 -10  -3  10        6.34        2.06      0.43 o 
  -9  -3  10        9.28        8.88      0.33 o 
  -8  -3  10        0.12       -0.16      0.38 o 
  -7  -3  10       10.26        8.27      0.43 o 
  -6  -3  10       85.81       79.17      0.76 o 
  -5  -3  10      146.35      151.98      1.33 o 
  -4  -3  10      329.15      315.12      2.62 o 
  -3  -3  10      364.16      307.11      2.58 o 
  -2  -3  10       32.01       32.08      0.55 o 
  -1  -3  10       78.84       82.88      1.10 o 
   0  -3  10        6.98        6.85      0.41 o 
   1  -3  10       15.25       16.04      0.60 o 
   2  -3  10       15.76       13.34      0.85 o 
   3  -3  10       20.19       22.85      0.85 o 
   4  -3  10       10.06        9.65      0.57 o 
   5  -3  10        2.23        1.70      0.28 o 
 -11  -2  10        3.76        2.98      0.43 o 
 -10  -2  10        0.93       -0.14      0.33 o 
  -9  -2  10        8.51        2.71      0.64 o 
  -8  -2  10        4.92        7.02      0.43 o 
  -7  -2  10       58.70       41.88      0.71 o 
  -6  -2  10       21.12       20.27      0.43 o 
  -5  -2  10      236.43      225.08      3.60 o 
  -4  -2  10      112.59      107.34      1.29 o 
  -3  -2  10       66.50       44.24      0.81 o 
  -2  -2  10      112.00      101.56      1.15 o 
  -1  -2  10       38.49       28.68      0.57 o 
   0  -2  10       16.06       14.85      0.60 o 
   1  -2  10       44.58       37.66      1.42 o 
   2  -2  10        0.78        1.56      0.71 o 
   3  -2  10        0.29        0.14      0.57 o 
   4  -2  10       13.28       14.05      0.57 o 
 -11  -1  10        0.43        0.21      0.30 o 
 -10  -1  10        2.00        2.70      0.44 o 
  -9  -1  10       20.70       13.34      0.60 o 
  -8  -1  10        9.49        6.80      0.37 o 
  -7  -1  10       13.61        8.08      0.39 o 
  -6  -1  10        1.72        0.73      0.27 o 
  -5  -1  10        9.70       10.69      0.40 o 
  -4  -1  10       23.95       19.09      0.37 o 
  -3  -1  10       31.30       25.83      0.46 o 
  -2  -1  10        6.60       14.35      0.49 o 
  -1  -1  10      210.64      172.82      1.55 o 
   0  -1  10       16.53       13.13      0.60 o 
   1  -1  10        1.05        0.07      0.40 o 
   2  -1  10        9.19        8.23      0.71 o 
   3  -1  10        7.65       10.61      0.44 o 
   4  -1  10        0.49        0.14      0.43 o 
 -12   0  10        0.87        0.43      0.28 o 
 -11   0  10        0.68        1.16      0.34 o 
 -10   0  10       18.29       16.42      0.92 o 
  -9   0  10        4.85        9.08      0.99 o 
  -8   0  10        0.81        0.85      0.39 o 
  -7   0  10        1.10        3.60      0.39 o 
  -6   0  10        0.14        0.50      0.31 o 
  -5   0  10       31.27       28.75      1.28 o 
  -4   0  10        2.03        2.40      0.47 o 
  -3   0  10       43.06       43.80      0.64 o 
  -2   0  10        0.49        4.61      0.41 o 
  -1   0  10      539.83      544.61      2.70 o 
   0   0  10      108.68      101.32      1.25 o 
   1   0  10       49.75       53.51      1.28 o 
   2   0  10        5.32        5.39      0.57 o 
   3   0  10        3.62        3.36      0.34 o 
   4   0  10        6.04        7.52      0.43 o 
 -12   1  10        4.15        5.77      0.92 o 
 -11   1  10        9.85       12.06      0.55 o 
 -10   1  10        7.29        8.74      0.55 o 
  -9   1  10       43.29       40.73      0.99 o 
  -8   1  10        0.85        0.52      0.55 o 
  -7   1  10       11.59       13.56      0.70 o 
  -6   1  10        2.41        3.33      0.41 o 
  -5   1  10        1.01        0.63      0.38 o 
  -4   1  10      328.07      328.79      1.85 o 
  -3   1  10      390.68      420.02      3.90 o 
  -2   1  10      130.37      137.04      1.30 o 
  -1   1  10        2.16        1.66      0.57 o 
   0   1  10       66.27       64.86      1.42 o 
   1   1  10        3.41        4.97      0.57 o 
   2   1  10        7.31        7.95      0.57 o 
   3   1  10        3.23        3.60      0.43 o 
 -12   2  10       20.16       19.25      1.77 o 
 -11   2  10        1.36        0.76      0.44 o 
 -10   2  10        7.36        5.03      0.50 o 
  -9   2  10       31.18       26.26      0.64 o 
  -8   2  10        6.34        5.18      0.78 o 
  -7   2  10       51.06       62.99      2.70 o 
  -6   2  10      180.74      183.20      1.77 o 
  -5   2  10       34.37       41.81      0.73 o 
  -4   2  10      443.24      431.66      2.51 o 
  -3   2  10      794.22      761.66      3.21 o 
  -2   2  10       83.79       76.41      3.83 o 
  -1   2  10       38.25       27.39      1.14 o 
   0   2  10        0.03        0.00      0.71 o 
   1   2  10       10.76       17.43      0.55 o 
   2   2  10        0.00       -0.28      0.43 o 
   3   2  10        4.03        5.85      0.64 o 
 -12   3  10        0.02       -0.06      0.34 o 
 -11   3  10        0.18        0.47      0.44 o 
 -10   3  10        0.03        0.77      0.47 o 
  -9   3  10        2.83        5.74      0.48 o 
  -8   3  10        3.12        4.19      0.60 o 
  -7   3  10        4.80        5.63      0.60 o 
  -6   3  10        0.77        1.17      0.55 o 
  -5   3  10       61.12       63.30      1.42 o 
  -4   3  10        5.98        5.70      0.58 o 
  -3   3  10        0.92        1.77      0.50 o 
  -2   3  10       58.74       49.67      1.42 o 
  -1   3  10       13.69       10.50      0.85 o 
   0   3  10       34.28       35.76      1.14 o 
   1   3  10       26.94       24.56      0.55 o 
   2   3  10       10.94       18.90      0.71 o 
 -12   4  10        1.75        3.03      0.34 o 
 -11   4  10        0.38        0.58      0.50 o 
 -10   4  10        2.19        2.92      0.39 o 
  -9   4  10        0.08        0.41      0.44 o 
  -8   4  10        0.00        0.28      0.71 o 
  -7   4  10        8.96       11.07      0.99 o 
  -6   4  10      110.69      134.09      1.35 o 
  -5   4  10        0.42        0.71      0.71 o 
  -4   4  10        0.03        0.71      0.71 o 
  -3   4  10        0.43        0.78      0.50 o 
  -2   4  10       31.00       38.75      1.28 o 
  -1   4  10        3.17        4.97      0.71 o 
   0   4  10       14.03       12.06      0.71 o 
   1   4  10        0.00        0.00      0.30 o 
 -12   5  10        5.53        6.66      0.64 o 
 -11   5  10        4.83        4.09      0.44 o 
 -10   5  10       45.39       53.15      2.77 o 
  -9   5  10       31.52       30.17      0.75 o 
  -8   5  10        0.07        0.99      0.57 o 
  -7   5  10       14.59        9.93      0.99 o 
  -6   5  10       73.68       94.10      1.56 o 
  -5   5  10       25.06       23.56      0.99 o 
  -4   5  10       30.41       32.93      1.14 o 
  -3   5  10        0.46        1.14      0.50 o 
  -2   5  10       10.56        6.53      0.71 o 
  -1   5  10       32.02       28.53      0.99 o 
   0   5  10        6.30        8.30      0.40 o 
 -12   6  10       19.44       21.23      0.55 o 
 -11   6  10        4.03        5.85      0.44 o 
 -10   6  10        0.04        1.69      0.44 o 
  -9   6  10       88.69       97.36      1.56 o 
  -8   6  10      169.88      190.75      2.13 o 
  -7   6  10       94.48      107.29      1.56 o 
  -6   6  10        0.25        2.70      0.57 o 
  -5   6  10      106.15       94.52      1.70 o 
  -4   6  10        0.22        0.85      0.71 o 
  -3   6  10       14.65       14.62      0.85 o 
  -2   6  10       13.20       13.77      0.85 o 
  -1   6  10       17.60       18.88      0.71 o 
   0   6  10       16.79       18.02      0.57 o 
 -12   7  10        1.03        0.93      0.34 o 
 -11   7  10       31.69       32.26      0.99 o 
 -10   7  10       59.25       64.29      0.90 o 
  -9   7  10       34.96       31.37      0.99 o 
  -8   7  10        0.01        0.99      0.57 o 
  -7   7  10      159.14      159.66      1.85 o 
  -6   7  10        8.54        9.08      0.71 o 
  -5   7  10      168.92      170.73      1.99 o 
  -4   7  10        0.02        0.85      0.40 o 
  -3   7  10       42.34       49.11      1.14 o 
  -2   7  10       54.57       53.65      1.14 o 
  -1   7  10        0.11       -0.14      0.43 o 
 -11   8  10        0.72        0.99      0.34 o 
 -10   8  10        2.35        2.79      0.42 o 
  -9   8  10       57.30       51.66      1.14 o 
  -8   8  10        4.49        5.25      0.57 o 
  -7   8  10        1.29        2.55      0.43 o 
  -6   8  10        0.62        1.70      0.43 o 
  -5   8  10       48.10       40.73      0.99 o 
  -4   8  10        0.16        0.28      0.43 o 
  -3   8  10        7.72        8.80      0.57 o 
  -2   8  10        0.67        0.85      0.43 o 
 -10   9  10       13.23       11.29      0.40 o 
  -9   9  10       13.98       11.21      0.57 o 
  -8   9  10       11.62       12.92      0.57 o 
  -7   9  10        0.73        2.55      0.43 o 
  -6   9  10       16.42       16.46      0.57 o 
  -5   9  10        9.92       11.73      0.50 o 
  -4   9  10        4.66        6.81      0.43 o 
  -9  10  10        1.99        1.99      0.43 o 
  -8  10  10        6.75        9.93      0.57 o 
  -7  10  10        2.59        4.26      0.43 o 
  -2 -10  11        5.18        9.37      0.57 o 
  -1 -10  11       32.42       37.04      0.71 o 
   0 -10  11        2.11        1.28      0.43 o 
   1 -10  11       18.94       25.12      0.57 o 
  -5  -9  11        2.71        4.12      0.43 o 
  -4  -9  11        2.50        2.13      0.43 o 
  -3  -9  11        4.17        2.79      0.34 o 
  -2  -9  11        6.70        6.72      0.57 o 
  -1  -9  11        0.27       -0.21      0.30 o 
   0  -9  11        0.36        0.85      0.30 o 
   1  -9  11        5.31        4.54      0.43 o 
  -6  -8  11        3.70        2.13      0.43 o 
  -5  -8  11        6.97        7.52      0.57 o 
  -4  -8  11        3.60        5.21      0.71 o 
  -3  -8  11        2.29        3.30      0.33 o 
  -2  -8  11        2.55        1.14      0.40 o 
  -1  -8  11        8.69        3.97      0.57 o 
   0  -8  11        0.87        1.42      0.43 o 
   1  -8  11        1.86        2.98      0.43 o 
   2  -8  11        0.29        0.85      0.28 o 
  -7  -7  11        2.80        1.28      0.43 o 
  -6  -7  11        3.40        3.12      0.57 o 
  -5  -7  11       20.11       20.84      0.64 o 
  -4  -7  11        0.20        0.00      0.33 o 
  -3  -7  11       45.08       40.91      0.66 o 
  -2  -7  11        0.97        4.15      0.64 o 
  -1  -7  11        3.39        7.95      0.57 o 
   0  -7  11        0.65        0.57      0.57 o 
   1  -7  11        2.01        2.84      0.43 o 
   2  -7  11        0.02        0.00      0.43 o 
   3  -7  11       11.16        9.79      0.43 o 
  -8  -6  11        1.10        0.99      0.43 o 
  -7  -6  11       33.24       38.60      0.99 o 
  -6  -6  11        4.82        4.83      0.71 o 
  -5  -6  11       34.12       43.94      0.72 o 
  -4  -6  11        1.22        1.24      0.35 o 
  -3  -6  11        5.64        6.56      0.41 o 
  -2  -6  11       10.70       16.46      0.85 o 
  -1  -6  11       19.19       18.73      0.85 o 
   0  -6  11       60.41       57.62      1.14 o 
   1  -6  11        1.05        1.14      0.57 o 
   2  -6  11        1.92        2.27      0.43 o 
   3  -6  11        0.03        0.00      0.43 o 
  -9  -5  11        1.36        2.27      0.43 o 
  -8  -5  11        4.39        4.40      0.57 o 
  -7  -5  11        6.14        5.57      0.50 o 
  -6  -5  11       12.59       10.28      0.62 o 
  -5  -5  11        1.89        3.57      0.31 o 
  -4  -5  11        0.59        1.03      0.29 o 
  -3  -5  11       10.95        6.31      0.49 o 
  -2  -5  11       21.86       15.90      0.65 o 
  -1  -5  11      277.97      260.15      2.41 o 
   0  -5  11        0.09        1.56      0.57 o 
   1  -5  11        0.01        0.28      0.57 o 
   2  -5  11        7.51        9.79      0.57 o 
   3  -5  11        2.30        3.55      0.43 o 
  -9  -4  11       15.24       11.12      0.55 o 
  -8  -4  11        0.51        1.23      0.38 o 
  -7  -4  11       19.08       19.89      0.57 o 
  -6  -4  11       57.87       56.19      0.82 o 
  -5  -4  11      136.04      136.96      1.95 o 
  -4  -4  11       21.01       22.55      0.48 o 
  -3  -4  11        6.97        7.77      0.40 o 
  -2  -4  11       57.80       52.60      0.99 o 
  -1  -4  11        5.19        2.49      0.35 o 
   0  -4  11        1.39        1.49      0.40 o 
   1  -4  11       43.79       37.04      0.99 o 
   2  -4  11        2.61        3.41      0.57 o 
   3  -4  11        8.58        9.23      0.57 o 
   4  -4  11        2.66        2.84      0.28 o 
 -10  -3  11        7.71        9.23      0.57 o 
  -9  -3  11        0.21        0.20      0.29 o 
  -8  -3  11       91.22      103.69      1.35 o 
  -7  -3  11      148.34      146.68      2.60 o 
  -6  -3  11       15.47       17.43      0.48 o 
  -5  -3  11        2.40        2.72      0.38 o 
  -4  -3  11      171.29      132.38      1.06 o 
  -3  -3  11       15.74       12.13      0.42 o 
  -2  -3  11       25.57       29.70      0.82 o 
  -1  -3  11       28.26       31.26      0.75 o 
   0  -3  11        0.01        0.35      0.40 o 
   1  -3  11       37.31       40.15      0.85 o 
   2  -3  11        4.88        7.38      0.57 o 
   3  -3  11        9.80       10.64      0.57 o 
 -10  -2  11        4.73        6.24      0.40 o 
  -9  -2  11       45.63       46.88      0.78 o 
  -8  -2  11        1.32        5.23      0.51 o 
  -7  -2  11       45.36       49.39      0.97 o 
  -6  -2  11       90.63       71.26      0.87 o 
  -5  -2  11        0.05        0.41      0.27 o 
  -4  -2  11      245.33      250.74      1.33 o 
  -3  -2  11       39.24       46.49      0.60 o 
  -2  -2  11        5.21        9.28      0.43 o 
  -1  -2  11       25.16       27.56      0.85 o 
   0  -2  11       92.41       85.97      1.63 o 
   1  -2  11       15.77       15.65      0.55 o 
   2  -2  11        0.39        2.13      0.57 o 
   3  -2  11        0.39        1.14      0.43 o 
 -11  -1  11        8.60       11.07      0.57 o 
 -10  -1  11        4.67        5.39      0.71 o 
  -9  -1  11       33.25       44.59      0.75 o 
  -8  -1  11       61.24       58.32      0.73 o 
  -7  -1  11        0.31        0.28      0.39 o 
  -6  -1  11        5.76        5.41      0.39 o 
  -5  -1  11        4.49        3.68      0.46 o 
  -4  -1  11        8.07        5.26      0.45 o 
  -3  -1  11       27.39       26.13      0.58 o 
  -2  -1  11      147.54      121.69      1.42 o 
  -1  -1  11       19.74       16.20      0.60 o 
   0  -1  11       17.11       23.99      0.70 o 
   1  -1  11       64.59       66.68      4.12 o 
   2  -1  11        6.07        5.39      0.57 o 
   3  -1  11       20.85       19.73      0.57 o 
 -11   0  11        0.11       -0.57      0.57 o 
 -10   0  11        0.28        0.71      0.71 o 
  -9   0  11       23.58       17.44      0.78 o 
  -8   0  11       22.37       18.54      0.70 o 
  -7   0  11        6.34        6.17      0.60 o 
  -6   0  11        5.54        4.90      0.42 o 
  -5   0  11        3.31        4.93      0.46 o 
  -4   0  11      127.34      109.19      1.32 o 
  -3   0  11       22.83       20.12      0.92 o 
  -2   0  11        3.44        2.56      0.44 o 
  -1   0  11       76.28       77.69      1.21 o 
   0   0  11        4.57        6.10      0.50 o 
   1   0  11        0.00        0.39      0.34 o 
   2   0  11        8.07        8.23      0.57 o 
   3   0  11        2.69        2.70      0.28 o 
 -11   1  11        0.39        0.28      0.57 o 
 -10   1  11        0.37        0.43      0.71 o 
  -9   1  11        6.33        9.82      0.55 o 
  -8   1  11        5.47        4.12      0.55 o 
  -7   1  11        2.17        3.12      0.60 o 
  -6   1  11       87.35       78.68      1.12 o 
  -5   1  11        4.88        7.11      0.51 o 
  -4   1  11      466.45      447.61      4.90 o 
  -3   1  11      600.17      598.49      7.59 o 
  -2   1  11       22.99       23.07      0.60 o 
  -1   1  11       21.72       23.89      0.65 o 
   0   1  11       37.37       41.32      1.14 o 
   1   1  11        1.62        2.04      0.50 o 
   2   1  11        1.20        1.28      0.43 o 
 -12   2  11       18.03       15.04      0.57 o 
 -11   2  11        0.02        0.10      0.34 o 
 -10   2  11        1.84        2.27      0.71 o 
  -9   2  11        4.10        3.30      0.55 o 
  -8   2  11       12.70       10.49      0.78 o 
  -7   2  11      116.30      119.04      3.55 o 
  -6   2  11        3.99        7.36      0.61 o 
  -5   2  11        9.33       12.75      0.68 o 
  -4   2  11       31.30       45.88      0.95 o 
  -3   2  11       10.13       11.64      0.60 o 
  -2   2  11        1.53        4.97      0.85 o 
  -1   2  11        0.77        1.71      0.40 o 
   0   2  11       49.44       47.58      0.75 o 
   1   2  11        0.52        1.28      0.30 o 
 -12   3  11        0.04       -0.25      0.25 o 
 -11   3  11        0.00       -0.37      0.37 o 
 -10   3  11        0.98        1.72      0.34 o 
  -9   3  11       19.18       19.75      1.21 o 
  -8   3  11       34.35       30.49      0.85 o 
  -7   3  11      207.19      190.98      2.48 o 
  -6   3  11      491.49      529.67      4.47 o 
  -5   3  11      170.86      191.21      4.47 o 
  -4   3  11       56.78       45.14      0.90 o 
  -3   3  11       29.17       32.40      2.41 o 
  -2   3  11        0.00        1.14      0.71 o 
  -1   3  11        0.03        0.43      0.57 o 
   0   3  11        4.06        3.12      0.57 o 
 -12   4  11        1.00        0.85      0.64 o 
 -11   4  11        0.83        1.30      0.37 o 
 -10   4  11       16.58       13.72      0.49 o 
  -9   4  11       21.92       22.88      0.99 o 
  -8   4  11        3.90        5.14      1.35 o 
  -7   4  11       59.67       68.67      4.19 o 
  -6   4  11        1.02        1.25      0.71 o 
  -5   4  11       29.52       30.17      0.85 o 
  -4   4  11        0.35        0.85      0.50 o 
  -3   4  11       46.17       48.82      5.75 o 
  -2   4  11       17.05       14.33      0.85 o 
  -1   4  11        3.55        5.25      0.57 o 
   0   4  11        2.61        4.83      0.43 o 
 -12   5  11        1.46        0.43      0.43 o 
 -11   5  11        0.61        0.30      0.34 o 
 -10   5  11       17.78       21.66      0.48 o 
  -9   5  11       34.52       40.91      1.14 o 
  -8   5  11       10.07       10.26      1.06 o 
  -7   5  11        3.90        3.97      0.99 o 
  -6   5  11        3.26        1.79      1.35 o 
  -5   5  11      108.02      123.05      1.30 o 
  -4   5  11       60.04       61.81      7.10 o 
  -3   5  11       48.47       42.15      1.14 o 
  -2   5  11       61.18       56.77      1.28 o 
  -1   5  11       10.12       10.50      0.57 o 
 -12   6  11        2.57        2.13      0.43 o 
 -11   6  11       14.15       17.55      0.57 o 
 -10   6  11        5.43        7.29      0.38 o 
  -9   6  11        5.07        4.86      0.44 o 
  -8   6  11        2.17        3.41      0.85 o 
  -7   6  11       12.05       13.34      0.99 o 
  -6   6  11        1.11        1.76      0.47 o 
  -5   6  11       62.36       54.55      4.33 o 
  -4   6  11       12.89       12.11      1.21 o 
  -3   6  11       22.08       22.99      0.85 o 
  -2   6  11        2.03        1.28      0.43 o 
  -1   6  11        1.61        2.70      0.43 o 
 -11   7  11       10.67        8.25      0.34 o 
 -10   7  11       32.69       34.87      0.46 o 
  -9   7  11        8.78        7.38      0.85 o 
  -8   7  11        0.26        0.57      0.71 o 
  -7   7  11        0.42        0.14      0.71 o 
  -6   7  11       15.19       15.13      1.21 o 
  -5   7  11        1.01        0.50      0.40 o 
  -4   7  11        4.83        3.41      0.57 o 
  -3   7  11        0.99        1.14      0.43 o 
  -2   7  11        2.73        1.42      0.43 o 
 -10   8  11        8.92        9.79      0.57 o 
  -9   8  11        3.81        3.76      0.43 o 
  -8   8  11       20.28       22.42      0.85 o 
  -7   8  11        1.20        2.13      0.57 o 
  -6   8  11        0.29        0.08      0.34 o 
  -5   8  11        0.45        0.50      0.30 o 
  -4   8  11        0.82        0.28      0.43 o 
  -9   9  11        7.77        9.37      0.57 o 
  -8   9  11       44.25       40.73      0.85 o 
  -7   9  11        0.22        2.27      0.43 o 
  -2  -9  12       42.46       50.33      0.55 o 
  -1  -9  12       11.55       23.36      0.50 o 
  -4  -8  12       34.36       47.40      0.85 o 
  -3  -8  12        0.01        1.66      0.30 o 
  -2  -8  12       12.51       13.41      0.44 o 
  -1  -8  12       11.81        9.31      0.40 o 
   0  -8  12        0.21       -0.43      0.43 o 
   1  -8  12        6.64        8.74      0.35 o 
  -7  -7  12        0.10        0.43      0.43 o 
  -6  -7  12        0.76        0.99      0.43 o 
  -5  -7  12        5.17        8.52      2.55 o 
  -4  -7  12        0.18        0.58      0.30 o 
  -3  -7  12        4.15        2.00      0.40 o 
  -2  -7  12        1.57        1.35      0.40 o 
  -1  -7  12        0.31        0.99      0.43 o 
   0  -7  12        2.73        1.85      0.43 o 
   1  -7  12        2.48        2.98      0.43 o 
  -7  -6  12        3.77        6.53      0.57 o 
  -6  -6  12       10.71        6.10      0.71 o 
  -5  -6  12        1.50        1.49      0.40 o 
  -4  -6  12       26.99       35.69      0.65 o 
  -3  -6  12        1.22        0.43      0.57 o 
  -2  -6  12        6.27        8.37      0.57 o 
  -1  -6  12        0.01        0.28      0.43 o 
   0  -6  12        1.24        1.28      0.43 o 
   1  -6  12       17.11       20.15      0.71 o 
   2  -6  12       13.19       17.31      0.43 o 
  -8  -5  12        1.86        1.14      0.43 o 
  -7  -5  12        2.34        5.11      0.57 o 
  -6  -5  12       11.40       10.94      0.81 o 
  -5  -5  12        4.93        1.76      0.38 o 
  -4  -5  12        0.03       -0.27      0.50 o 
  -3  -5  12       37.51       31.22      0.60 o 
  -2  -5  12        0.31        2.41      0.57 o 
  -1  -5  12        2.32        1.70      0.57 o 
   0  -5  12        0.23        0.57      0.43 o 
   1  -5  12        1.02        0.85      0.43 o 
   2  -5  12        1.42        1.56      0.43 o 
  -8  -4  12       24.11       25.18      1.77 o 
  -7  -4  12       11.59        6.75      0.71 o 
  -6  -4  12        0.64        2.37      0.33 o 
  -5  -4  12       26.91       21.96      0.48 o 
  -4  -4  12       77.87       97.14      1.05 o 
  -3  -4  12        8.51       12.49      0.55 o 
  -2  -4  12       30.35       22.52      0.78 o 
  -1  -4  12        4.77        5.68      0.57 o 
   0  -4  12        8.61       10.22      0.57 o 
   1  -4  12        0.00        0.43      0.43 o 
   2  -4  12       10.24       13.20      0.57 o 
  -9  -3  12        1.10        2.55      0.57 o 
  -8  -3  12       30.21       25.11      1.85 o 
  -7  -3  12       82.35       80.26      1.00 o 
  -6  -3  12        5.10        6.16      0.53 o 
  -5  -3  12       33.79       31.19      0.71 o 
  -4  -3  12      130.29      104.51      0.90 o 
  -3  -3  12        2.01        1.53      0.35 o 
  -2  -3  12       28.48       22.36      0.52 o 
  -1  -3  12        0.19        0.09      0.33 o 
   0  -3  12       36.78       42.23      0.70 o 
   1  -3  12       30.35       33.64      0.85 o 
   2  -3  12        5.85        6.24      0.43 o 
 -10  -2  12       13.64        8.09      0.57 o 
  -9  -2  12       43.43       41.44      0.99 o 
  -8  -2  12        0.19        0.98      0.44 o 
  -7  -2  12       54.62       51.13      2.98 o 
  -6  -2  12        0.51        0.85      0.50 o 
  -5  -2  12        0.99        0.46      0.28 o 
  -4  -2  12        0.24        0.40      0.28 o 
  -3  -2  12        0.73        2.34      0.31 o 
  -2  -2  12       16.12       14.21      0.55 o 
  -1  -2  12        0.00        1.21      0.40 o 
   0  -2  12       10.38        8.73      0.40 o 
   1  -2  12       11.77       11.92      0.57 o 
   2  -2  12        0.40       -0.14      0.28 o 
 -10  -1  12        5.20        3.55      0.57 o 
  -9  -1  12       33.21       32.00      1.70 o 
  -8  -1  12        8.18        9.51      0.55 o 
  -7  -1  12       41.91       41.79      0.85 o 
  -6  -1  12       16.35       11.77      0.54 o 
  -5  -1  12        9.67       10.61      0.48 o 
  -4  -1  12        0.88        1.23      0.27 o 
  -3  -1  12       24.39       16.61      0.46 o 
  -2  -1  12        8.58        8.31      0.41 o 
  -1  -1  12        9.56        8.26      0.44 o 
   0  -1  12        8.00       10.01      0.40 o 
   1  -1  12        0.27        0.17      0.24 o 
   2  -1  12        3.90        3.97      0.28 o 
 -11   0  12        8.72        7.38      0.57 o 
 -10   0  12        7.28        8.37      0.71 o 
  -9   0  12        3.27        1.61      0.44 o 
  -8   0  12        0.12       -0.43      0.50 o 
  -7   0  12        3.56        3.33      0.41 o 
  -6   0  12        4.36        1.96      0.43 o 
  -5   0  12       49.31       42.38      1.22 o 
  -4   0  12       33.77       31.72      0.80 o 
  -3   0  12       20.48       25.46      0.54 o 
  -2   0  12       45.47       55.29      0.96 o 
  -1   0  12        4.45        4.30      0.43 o 
   0   0  12        0.31        2.03      0.30 o 
   1   0  12        1.45        0.71      0.43 o 
 -11   1  12        1.28        0.43      0.57 o 
 -10   1  12        0.00        0.43      0.57 o 
  -9   1  12        0.90        0.47      0.44 o 
  -8   1  12        5.35        5.54      0.60 o 
  -7   1  12       35.99       42.38      1.36 o 
  -6   1  12        6.75        7.36      0.48 o 
  -5   1  12        0.08        0.98      0.39 o 
  -4   1  12        4.30        8.23      0.60 o 
  -3   1  12        7.80        6.82      0.50 o 
  -2   1  12       11.34        6.10      0.71 o 
  -1   1  12       41.43       36.94      0.65 o 
   0   1  12        3.54        4.69      0.30 o 
 -11   2  12        0.03       -0.14      0.57 o 
 -10   2  12        4.38        4.74      0.44 o 
  -9   2  12       22.11       25.84      0.70 o 
  -8   2  12        1.90        2.47      0.55 o 
  -7   2  12      145.09      127.60      1.35 o 
  -6   2  12      283.77      296.12      6.67 o 
  -5   2  12        1.47        1.14      0.47 o 
  -4   2  12        1.32        0.08      0.44 o 
  -3   2  12        1.94        3.11      0.44 o 
  -2   2  12       11.42       14.33      0.85 o 
  -1   2  12       10.24       11.92      0.71 o 
   0   2  12       14.85       17.31      0.57 o 
 -12   3  12        3.34        4.97      0.43 o 
 -11   3  12        0.03        0.57      0.57 o 
 -10   3  12        0.00        0.54      0.44 o 
  -9   3  12        7.24        5.83      0.57 o 
  -8   3  12       31.26       38.97      2.06 o 
  -7   3  12      177.17      217.71      1.53 o 
  -6   3  12       25.40       19.33      0.68 o 
  -5   3  12        8.41       14.04      0.65 o 
  -4   3  12        2.50        5.00      0.50 o 
  -3   3  12       41.69       31.65      0.99 o 
  -2   3  12        7.46        8.52      0.71 o 
  -1   3  12       18.10       15.61      0.71 o 
 -12   4  12        0.05        0.43      0.43 o 
 -11   4  12        2.25        1.99      0.57 o 
 -10   4  12       41.07       38.12      1.85 o 
  -9   4  12       53.52       62.31      2.98 o 
  -8   4  12       50.55       66.68      1.49 o 
  -7   4  12       15.40       13.34      0.99 o 
  -6   4  12       14.71       18.77      0.65 o 
  -5   4  12       21.99       13.86      0.60 o 
  -4   4  12       10.84       12.56      1.35 o 
  -3   4  12        0.05        0.43      0.57 o 
  -2   4  12        0.03        0.43      0.43 o 
  -1   4  12      154.68      230.91      1.56 o 
 -11   5  12        3.25        6.24      0.57 o 
 -10   5  12       12.57       11.72      0.99 o 
  -9   5  12       18.70       17.01      0.55 o 
  -8   5  12        0.13       -0.28      0.71 o 
  -7   5  12        7.31       10.08      0.85 o 
  -6   5  12       26.99       26.23      0.78 o 
  -5   5  12       12.17       13.07      1.42 o 
  -4   5  12       18.62       19.33      1.70 o 
  -3   5  12        7.30        8.94      0.57 o 
  -2   5  12        1.09        1.42      0.43 o 
 -11   6  12        2.00        1.99      0.43 o 
 -10   6  12        0.80        1.95      0.34 o 
  -9   6  12        1.31        2.13      0.57 o 
  -8   6  12        8.63       11.07      0.85 o 
  -7   6  12        0.15        0.57      0.71 o 
  -6   6  12        2.94        1.38      0.57 o 
  -5   6  12       35.48       36.14      1.85 o 
  -4   6  12       14.61       19.02      0.71 o 
  -3   6  12       29.84       41.16      0.85 o 
 -10   7  12        0.82        0.00      0.43 o 
  -9   7  12        4.06        1.42      0.57 o 
  -8   7  12       23.79       19.87      0.71 o 
  -7   7  12        0.03        0.00      0.57 o 
  -6   7  12        5.90        7.24      0.85 o 
  -5   7  12       17.89       17.03      0.57 o 
  -8   8  12        5.01        6.81      0.43 o 
  -4  -7  13        8.11       10.79      0.57 o 
  -3  -7  13        0.43        0.00      0.43 o 
  -2  -7  13        0.39        0.57      0.43 o 
  -1  -7  13        6.61        8.23      0.43 o 
  -5  -6  13        2.23        8.09      0.57 o 
  -4  -6  13        0.01       -0.43      0.43 o 
  -3  -6  13        2.89        2.84      0.57 o 
  -2  -6  13        9.52        9.93      0.57 o 
  -1  -6  13        0.18        1.42      0.43 o 
   0  -6  13        3.46        1.56      0.28 o 
  -6  -5  13        1.25        5.96      0.43 o 
  -5  -5  13        1.58       -0.28      0.43 o 
  -4  -5  13        6.59        6.67      0.57 o 
  -3  -5  13       12.76       11.35      0.57 o 
  -2  -5  13       23.69       22.71      0.71 o 
  -1  -5  13        1.21        0.99      0.43 o 
   0  -5  13       20.14       26.97      0.71 o 
  -7  -4  13        2.04        2.55      0.57 o 
  -6  -4  13        5.94        6.96      0.44 o 
  -5  -4  13        0.01        0.34      0.64 o 
  -4  -4  13       12.61       11.24      0.44 o 
  -3  -4  13        0.49        0.28      0.43 o 
  -2  -4  13        0.85        1.42      0.43 o 
  -1  -4  13        0.76        0.28      0.43 o 
   0  -4  13       10.72       12.49      0.57 o 
   1  -4  13        0.24        1.28      0.28 o 
  -9  -3  13        2.72        2.13      0.43 o 
  -8  -3  13        1.27        0.57      0.57 o 
  -7  -3  13       10.63       15.31      0.57 o 
  -6  -3  13       25.65       29.00      1.14 o 
  -5  -3  13        2.53        5.28      0.92 o 
  -4  -3  13       32.59       35.45      1.56 o 
  -3  -3  13       13.96       20.82      0.78 o 
  -2  -3  13        0.02        0.85      0.43 o 
  -1  -3  13        5.11        5.11      0.43 o 
   0  -3  13       10.80       11.07      0.57 o 
   1  -3  13        3.98        4.83      0.28 o 
  -9  -2  13        2.51        3.26      0.57 o 
  -8  -2  13       12.23       11.02      0.50 o 
  -7  -2  13       16.07        9.65      0.50 o 
  -6  -2  13       40.93       44.50      0.80 o 
  -5  -2  13       11.55        8.17      0.55 o 
  -4  -2  13        8.94       10.27      0.39 o 
  -3  -2  13        0.06        0.35      0.29 o 
  -2  -2  13        5.32        6.41      0.33 o 
  -1  -2  13        9.59       12.71      0.40 o 
   0  -2  13        0.19        0.28      0.28 o 
 -10  -1  13        1.78        2.84      0.57 o 
  -9  -1  13        0.06       -0.06      0.34 o 
  -8  -1  13       10.96       13.06      0.55 o 
  -7  -1  13        1.09        1.06      0.50 o 
  -6  -1  13        9.60       11.36      0.60 o 
  -5  -1  13        0.08        0.26      0.35 o 
  -4  -1  13        0.36        0.57      0.40 o 
  -3  -1  13        2.29        2.13      0.29 o 
  -2  -1  13        1.04        0.83      0.34 o 
  -1  -1  13        0.13        0.14      0.30 o 
   0  -1  13        4.09        4.40      0.43 o 
 -10   0  13        6.47        4.83      0.57 o 
  -9   0  13        3.56        2.55      0.44 o 
  -8   0  13        0.01        0.38      0.44 o 
  -7   0  13        2.10        1.49      0.50 o 
  -6   0  13        2.70        3.33      0.38 o 
  -5   0  13       18.26       20.72      0.65 o 
  -4   0  13        0.72        1.48      0.44 o 
  -3   0  13       22.17       19.20      1.06 o 
  -2   0  13        2.17        3.07      0.34 o 
  -1   0  13        7.63        5.61      0.30 o 
 -11   1  13        0.76        0.28      0.43 o 
 -10   1  13        5.68        7.52      0.71 o 
  -9   1  13        0.19       -0.07      0.40 o 
  -8   1  13        0.91        1.70      0.50 o 
  -7   1  13       46.69       47.43      1.01 o 
  -6   1  13       27.90       32.53      0.68 o 
  -5   1  13       11.33       16.83      0.60 o 
  -4   1  13        1.04        0.92      0.40 o 
  -3   1  13        3.36        1.16      0.34 o 
  -2   1  13        1.16        1.28      0.43 o 
  -1   1  13        0.02        0.43      0.43 o 
 -11   2  13        6.08        5.82      0.43 o 
 -10   2  13        0.67        0.30      0.35 o 
  -9   2  13       18.36       15.27      0.50 o 
  -8   2  13        2.80        3.69      0.50 o 
  -7   2  13       42.98       47.76      0.75 o 
  -6   2  13       18.82       16.14      0.92 o 
  -5   2  13       54.50       47.40      1.77 o 
  -4   2  13       13.41       13.33      0.92 o 
  -3   2  13        3.35        1.85      0.57 o 
  -2   2  13        1.20        1.14      0.43 o 
  -1   2  13        7.90       13.62      0.43 o 
 -11   3  13        0.12        0.71      0.43 o 
 -10   3  13       39.73       33.50      0.55 o 
  -9   3  13       17.73       17.47      1.21 o 
  -8   3  13        3.68        3.60      0.44 o 
  -7   3  13        1.63        1.61      0.37 o 
  -6   3  13        2.39        1.89      0.37 o 
  -5   3  13        5.50        4.63      0.44 o 
  -4   3  13       26.99       24.83      1.70 o 
  -3   3  13        4.66        4.97      0.57 o 
  -2   3  13       36.30       50.10      0.85 o 
 -10   4  13       37.48       36.44      1.21 o 
  -9   4  13       70.80       74.17      2.27 o 
  -8   4  13        5.07        6.95      0.71 o 
  -7   4  13        4.63        4.26      0.71 o 
  -6   4  13       10.25        6.38      0.78 o 
  -5   4  13        2.75        2.23      0.34 o 
  -4   4  13        0.11        0.43      0.43 o 
  -3   4  13        0.40        1.28      0.43 o 
 -10   5  13        8.78       10.08      0.43 o 
  -9   5  13        0.87        0.99      0.57 o 
  -8   5  13        1.26        0.71      0.57 o 
  -7   5  13        0.01        0.14      0.57 o 
  -6   5  13        0.30        1.03      0.34 o 
  -5   5  13        0.06        0.43      0.30 o 
  -4   5  13       11.80       21.86      0.57 o 
  -9   6  13        0.54        0.28      0.43 o 
  -8   6  13        0.62        0.43      0.43 o 
  -7   6  13        0.01        0.71      0.43 o 
  -4  -5  14        1.30       -0.28      0.28 o 
  -3  -5  14        2.38        4.26      0.43 o 
  -2  -5  14        0.07       -0.28      0.28 o 
  -5  -4  14       26.81       18.88      0.57 o 
  -4  -4  14        6.01        2.70      0.43 o 
  -3  -4  14       29.44       31.93      0.71 o 
  -2  -4  14        9.86       13.77      0.43 o 
  -6  -3  14        4.32        5.11      0.57 o 
  -5  -3  14        6.66        6.81      0.57 o 
  -4  -3  14        2.45        2.55      0.43 o 
  -3  -3  14        0.13        0.57      0.28 o 
  -2  -3  14        0.99        1.28      0.28 o 
  -9  -2  14        9.39        8.94      0.43 o 
  -8  -2  14       18.23       21.15      0.71 o 
  -7  -2  14        0.36        0.64      0.40 o 
  -6  -2  14       18.56       30.66      0.85 o 
  -5  -2  14        0.61        1.56      0.57 o 
  -4  -2  14        0.51        2.27      0.57 o 
  -3  -2  14        3.85        2.98      0.28 o 
  -9  -1  14        3.15        1.99      0.43 o 
  -8  -1  14        4.31        3.07      0.40 o 
  -7  -1  14        0.26        0.14      0.40 o 
  -6  -1  14        0.01        0.64      0.40 o 
  -5  -1  14        5.16        7.24      0.71 o 
  -4  -1  14        2.01        5.65      0.50 o 
  -3  -1  14        2.09        1.70      0.43 o 
  -9   0  14        3.11        3.69      0.64 o 
  -8   0  14        1.43        1.56      0.40 o 
  -7   0  14        1.31        0.67      0.34 o 
  -6   0  14        0.05        0.00      0.57 o 
  -5   0  14        0.74        0.57      0.34 o 
  -4   0  14       20.77       23.00      1.35 o 
  -3   0  14       11.49       11.64      0.57 o 
  -2   0  14        1.27        2.13      0.28 o 
  -9   1  14        3.46        3.35      0.30 o 
  -8   1  14        8.74       11.26      0.57 o 
  -7   1  14        4.01        3.62      0.40 o 
  -6   1  14        1.96        0.67      0.34 o 
  -5   1  14       12.77       13.19      0.99 o 
  -4   1  14        1.22        1.14      0.30 o 
  -3   1  14        0.39        0.85      0.43 o 
  -9   2  14       14.98       15.82      0.40 o 
  -8   2  14        0.87        2.35      0.35 o 
  -7   2  14        2.76        4.26      0.57 o 
  -6   2  14        0.07        0.32      0.34 o 
  -5   2  14        4.44        4.88      0.43 o 
  -4   2  14        1.60        2.41      0.43 o 
  -3   2  14        2.56        2.41      0.43 o 
  -9   3  14       24.03       27.25      0.71 o 
  -8   3  14       15.65       13.48      0.57 o 
  -7   3  14        2.98        4.97      0.57 o 
  -6   3  14        4.60        3.60      0.43 o 
  -5   3  14        0.07        0.00      0.28 o 
  -4   3  14        4.75        6.24      0.43 o 
  -8   4  14        1.25        2.70      0.43 o 
  -7   4  14        1.18        2.13      0.43 o 
  -6  -1  15        2.24        2.98      0.43 o 
                                                 
